# Supplementary material for: HDAC7 is overexpressed in human diabetic islets and impairs insulin secretion in rat islets and clonal beta cells
Source: Diabetologia. 2016 Oct 29;60(1):116–25. doi: 10.1007/s00125-016-4113-2 (PMC6518079; doi:10.1007/s00125-016-4113-2)
Supplement: Supplementary file 2 — (XLSX 646 kb) [file 125_2016_4113_MOESM2_ESM.xlsx]

## Sheet: ESM Table 2
ESM Table 2 .Genes with differential expression in Hdac7 overexpressing clonal beta-cells versus control cells.
ProbeSetID	GeneAccession	GeneSymbol	GeneDescription	Cytoband	UniGeneID	Control Mean ± SD	Hdac7 Mean ± SD	p-value
17739169	NM_001107682	Nmd3	NMD3 homolog (S. cerevisiae)	2q32	Rn.61090	9.29 ± 0.08	9.19 ± 0.08	0.000030
17838242	ENSRNOT00000056556	Ly6al	lymphocyte antigen 6 complex, locus A-like	7q34	Rn.203167	3.5 ± 0.14	2.92 ± 0.21	0.000102
17752821	NM_001001934	Ly6g5b	lymphocyte antigen 6 complex, locus G5B	20p12	Rn.215684	6.74 ± 0.12	6.56 ± 0.11	0.000105
17870266	XM_003751847	LOC679608	hypothetical protein LOC679608	---	---	8.37 ± 0.21	8.71 ± 0.24	0.000155
17785174	ENSRNOT00000023654	RGD1306746	similar to Hypothetical protein MGC25529	4q34	Rn.29052	8.24 ± 0.1	8.34 ± 0.08	0.000274
17622201	NR_037366	Mir3574	microRNA mir-3574	---	---	7.92 ± 0.17	7.41 ± 0.08	0.000340
17873532	NM_001177682	P2ry10	purinergic receptor P2Y, G-protein coupled, 10	Xq31	Rn.17487	4.7 ± 0.12	4.32 ± 0.13	0.000373
17680515	NM_001190820	Ddx59	DEAD (Asp-Glu-Ala-Asp) box polypeptide 59	13q13	Rn.34313	7.8 ± 0.11	7.89 ± 0.13	0.000457
17806997	XM_342829	Fbxo10	F-box protein 10	5q22	Rn.223157	8.12 ± 0.06	8.01 ± 0.04	0.000532
17661062	XM_577124	Krtap2-4	keratin associated protein 2-4	10q32.1	---	7.41 ± 0.09	9.35 ± 0.62	0.000548
17843057	NM_001267781	LOC100361465	prostate and testis expressed 2-like	---	Rn.159410	4.53 ± 0.13	4.82 ± 0.16	0.000567
17626561	NM_001191052	Tcf7l2	transcription factor 7-like 2 (T-cell specific, HMG-box)	1q55	Rn.105849	6.62 ± 0.26	6.84 ± 0.24	0.000593
17771204	NM_138914	Fnbp1	formin binding protein 1	3p12	Rn.20445	8.93 ± 0.06	9.02 ± 0.04	0.000615
17690129	XM_223453	RGD1562755	similar to 60S ribosomal protein L23a	14q11	---	3.44 ± 0.27	3.01 ± 0.22	0.000652
17872942	NM_012502	Ar	androgen receptor	Xq22-q32	Rn.9813	6.04 ± 0.28	5.89 ± 0.26	0.000694
17650425	NM_199081	Slc35b1	solute carrier family 35, member B1	10q31	Rn.124916	11.9 ± 0.08	11.84 ± 0.07	0.000700
17639774	NM_001009689	Cdc42ep2	CDC42 effector protein (Rho GTPase binding) 2	1q43	Rn.17464	5.94 ± 0.07	5.73 ± 0.08	0.000718
17774305	NM_001000350	Olr672	olfactory receptor 672	3q24	Rn.142830	3.06 ± 0.12	2.75 ± 0.14	0.000728
17625115	NM_001024753	Ifit2	interferon-induced protein with tetratricopeptide repeats 2	1q52	Rn.6175	4.45 ± 0.06	4.51 ± 0.06	0.000751
17850927	HQ687475	LOC100361828	rCG22807-like	---	---	4.22 ± 0.15	4.01 ± 0.1	0.000797
17699548	ENSRNOT00000016027	Pinx1	PIN2/TERF1 interacting, telomerase inhibitor 1	15p12	Rn.15365	8.81 ± 0.12	8.7 ± 0.13	0.000835
17667911	NM_001109052	RGD1562726	similar to Putative protein C21orf62 homolog	11q11	Rn.165531	6.21 ± 0.19	6.03 ± 0.19	0.000902
17859709	ENSRNOT00000023678	RGD1311357	similar to A530083I02Rik protein	9q31	---	6.24 ± 0.14	6.36 ± 0.14	0.000923
17635916	NM_001000735	Olr213	olfactory receptor 213	1q33	Rn.141801	5.81 ± 0.12	6.1 ± 0.06	0.000955
17635600	NM_001111269	LOC689064	beta-globin	1q32	Rn.224543	4.25 ± 0.24	3.79 ± 0.28	0.000979
17649792	NM_019174	Car4	carbonic anhydrase 4	10q26	Rn.51389	5.63 ± 0.11	5.44 ± 0.1	0.001002
17698166	NM_001109100	Tppp2	tubulin polymerization-promoting protein family member 2	15p14	Rn.144109	5.56 ± 0.09	5.8 ± 0.13	0.001009
17716373	NM_001170325	Actn2	actinin alpha 2	17q12.1	Rn.3970	7.62 ± 0.31	7.24 ± 0.36	0.001084
17788645	NM_021838	Nos3	nitric oxide synthase 3, endothelial cell	4q11	Rn.44265	6.06 ± 0.13	5.89 ± 0.14	0.001155
17786063	NM_001004091	Il17re	interleukin 17 receptor E	4q42	Rn.129068	5.91 ± 0.13	6.17 ± 0.08	0.001246
17852258	NM_001127712	Bco2	beta-carotene oxygenase 2	8q23	Rn.162999	6.8 ± 0.26	6.96 ± 0.22	0.001261
17761948	NM_001037767	Arpc5l	actin related protein 2/3 complex, subunit 5-like	3q11	Rn.110752	7.37 ± 0.08	7.22 ± 0.1	0.001323
17795420	NM_133512	Klrk1	killer cell lectin-like receptor subfamily K, member 1	4q42	Rn.14544	4.21 ± 0.21	3.99 ± 0.2	0.001421
17708314	ENSRNOT00000068011	Rbpms	RNA binding protein with multiple splicing	16q12.3	Rn.8565	9.59 ± 0.1	9.71 ± 0.09	0.001480
17741039	NM_001107699	Itga10	integrin, alpha 10	2q34	Rn.82866	5.36 ± 0.09	5.56 ± 0.06	0.001730
17707537	NM_001109110	Anxa10	annexin A10	16p12	Rn.101584	11.61 ± 0.08	11.49 ± 0.08	0.001782
17791424	NM_001047976	LOC685391	LRRGT00063	4q24	Rn.231831	5.43 ± 0.12	5.61 ± 0.11	0.001848
17800209	NM_012596	Lepr	leptin receptor	5q33	Rn.9891	5.96 ± 0.12	6.16 ± 0.09	0.002048
17838174	ENSRNOT00000056571	LOC100366002	cytochrome P450 11B1, mitochondrial-like	---	---	2.84 ± 0.06	2.67 ± 0.09	0.002062
17688608	ENSRNOT00000065599	LOC501937	similar to PRAME family member 8	---	---	2.06 ± 0.19	1.79 ± 0.15	0.002187
17664780	NM_001107110	Cbr3	carbonyl reductase 3	11q11	Rn.8624	7.09 ± 0.14	6.93 ± 0.11	0.002203
17686515	NM_001191931	Fcrlb	Fc receptor-like B	13q24	Rn.217841	6.27 ± 0.1	6.06 ± 0.11	0.002234
17847108	ENSRNOT00000038383 // ENSRNOT00000038383	Nphp3 // Acad11	nephronophthisis 3 (adolescent) // acyl-CoA dehydrogenase family, member 11	8q32 // 8q32	Rn.8651 // Rn.104126	6.17 ± 0.1	6.46 ± 0.13	0.002301
17799556	NM_001013212	Snapc3	small nuclear RNA activating complex, polypeptide 3	5q31	Rn.204909	8.59 ± 0.04	8.64 ± 0.06	0.002337
17865965	ENSRNOT00000019579	Irs1	insulin receptor substrate 1	9q34	Rn.10476	6.24 ± 0.11	6.33 ± 0.12	0.002344
17746022	NM_022300	Basp1	brain abundant, membrane attached signal protein 1	2q22	Rn.37779	9.84 ± 0.1	9.9 ± 0.1	0.002408
17845526	NM_001106834	Rora	RAR-related orphan receptor A	8q24	Rn.39327	5.51 ± 0.15	5.6 ± 0.18	0.002429
17704470	NM_001107278	Fndc3a	fibronectin type III domain containing 3a	15p11	Rn.100627	10.12 ± 0.09	10.19 ± 0.09	0.002570
17684614	NM_001047926	LOC498236	LRRGT00186	13q13	Rn.163219	5.17 ± 0.08	5.07 ± 0.1	0.002595
17648464	NM_001105808	Smg6	Smg-6 homolog, nonsense mediated mRNA decay factor (C. elegans)	10q24	Rn.1945	7.26 ± 0.06	7.32 ± 0.05	0.002605
17761693	NM_138710	Dab2ip	DAB2 interacting protein	3p11	Rn.14323	9.05 ± 0.06	8.97 ± 0.06	0.002633
17858027	NM_001100842	Col9a1	collagen, type IX, alpha 1	9q13	Rn.90726	8.02 ± 0.07	7.93 ± 0.06	0.002832
17722654	ENSRNOT00000027188	Pcdhb7	protocadherin beta 7	18p11	---	5.61 ± 0.28	5.79 ± 0.25	0.002840
17747328	NM_001245978	Frem2	Fras1 related extracellular matrix protein 2	2q26	Rn.63994	5.45 ± 0.06	5.49 ± 0.06	0.002864
17777243	NM_001106511	Cpxm1	carboxypeptidase X (M14 family), member 1	3q36	Rn.19382	5.61 ± 0.13	5.49 ± 0.1	0.003047
17825050	ENSRNOT00000066177	LOC691919	hypothetical protein LOC691919	6q33	---	2.32 ± 0.14	2.15 ± 0.08	0.003053
17774042	NM_181380	Rtn4rl2	reticulon 4 receptor-like 2	3q24	Rn.162683	6.8 ± 0.06	6.73 ± 0.06	0.003074
17785687	NM_001106613	Ppp4r2	protein phosphatase 4, regulatory subunit 2	4q34	Rn.11876	10.19 ± 0.06	10.14 ± 0.06	0.003170
17811631	ENSRNOT00000017060	C1qb	complement component 1, q subcomponent, B chain	5q36	Rn.6702	5.44 ± 0.12	5.67 ± 0.08	0.003177
17871361	ENSRNOT00000045463	Lrch2	leucine-rich repeats and calponin homology (CH) domain containing 2	Xq14	Rn.211493	7.2 ± 0.21	6.94 ± 0.21	0.003194
17675033	NM_001037203	Ccl25	chemokine (C-C motif) ligand 25	12p12	Rn.140677	6.94 ± 0.1	6.79 ± 0.09	0.003238
17814698	NM_001108013	Matn3	matrilin 3	6q14	Rn.230320	4.44 ± 0.07	4.62 ± 0.1	0.003247
17676212	NM_031034	Gna12	guanine nucleotide binding protein (G protein) alpha 12	12q11	Rn.10497	6.96 ± 0.11	7.16 ± 0.19	0.003267
17756021	NM_213565	Zfp57	zinc finger protein 57	20p12	Rn.106247	5.06 ± 0.08	4.83 ± 0.11	0.003294
17854332	NM_001013954	Lca5	Leber congenital amaurosis 5	8q31	Rn.208333	6.27 ± 0.1	6.43 ± 0.08	0.003296
17795586	BC088257	Ly49s6	Ly49 stimulatory receptor 6	4q42	Rn.126999	4.76 ± 0.11	4.32 ± 0.2	0.003317
17644049	NM_173333	Olr1361	olfactory receptor 1361	10q12	Rn.44381	6.46 ± 0.08	6.35 ± 0.1	0.003348
17807373	ENSRNOT00000022836	Ikbkap	inhibitor of kappa light polypeptide gene enhancer in B-cells, kinase complex-associated protein	5q24	Rn.162816	9.11 ± 0.03	9.04 ± 0.02	0.003389
17746295	BC079349	LOC361914	similar to solute carrier family 7 (cationic amino acid transporter, y+ system), member 12	2q23	Rn.207166	4.34 ± 0.13	4.08 ± 0.16	0.003458
17656948	NM_001191920	Slc47a2	solute carrier family 47, member 2	10q22	Rn.163100	5.53 ± 0.1	5.65 ± 0.07	0.003522
17737763	NM_001107665	Usp13	ubiquitin specific protease 13 (isopeptidase T-3)	2q25	Rn.224907	7.98 ± 0.09	7.91 ± 0.09	0.003678
17676296	NM_001105913	Elfn1	extracellular leucine-rich repeat and fibronectin type III domain containing 1	12q11	Rn.198941	7.12 ± 0.08	7.25 ± 0.09	0.003774
17613995	NR_031777	Mir330	microRNA mir-330	---	---	5.14 ± 0.11	5.02 ± 0.1	0.003817
17687609	NM_012912	Atf3	activating transcription factor 3	13q27	Rn.9664	7.14 ± 0.2	6.81 ± 0.16	0.003837
17660414	ENSRNOT00000009815	Atp5g1	ATP synthase, H+ transporting, mitochondrial Fo complex, subunit C1 (subunit 9)	10q31	Rn.3357	10.56 ± 0.12	10.67 ± 0.14	0.003870
17874512	NM_012583	Hprt1	hypoxanthine phosphoribosyltransferase 1	Xq36	Rn.47	9.63 ± 0.04	9.7 ± 0.04	0.003901
17774333	NM_001001063	Olr696	olfactory receptor 696	3q24	Rn.142814	3.43 ± 0.09	3.7 ± 0.17	0.003943
17755179	NM_001014032	Msl3l2	male-specific lethal 3-like 2 (Drosophila)	20q11	Rn.230094	5.61 ± 0.06	5.53 ± 0.05	0.003950
17834241	ENSRNOT00000008136	Rasal3	RAS protein activator like 3	7q11	Rn.43302	5.61 ± 0.18	5.83 ± 0.09	0.003980
17642368	NM_001106360	Ndufb8	NADH dehydrogenase (ubiquinone) 1 beta subcomplex 8	1q54	Rn.3383	9.51 ± 0.11	9.59 ± 0.12	0.004010
17813562	XM_002726679	LOC679690	similar to ATP synthase, H+ transporting, mitochondrial Fo complex, subunit G	6q11	---	6.07 ± 0.08	5.91 ± 0.14	0.004052
17879714	XM_001066896	Prrg3	proline rich Gla (G-carboxyglutamic acid) 3 (transmembrane)	Xq37	Rn.225288	6.3 ± 0.15	6.03 ± 0.09	0.004058
17864714	NM_001170473	Tyw5	tRNA-yW synthesizing protein 5	9q31	Rn.14569	7.23 ± 0.19	6.91 ± 0.11	0.004141
17783635	NM_001134621	Creb5	cAMP responsive element binding protein 5	4q24	Rn.210235	7.13 ± 0.12	6.94 ± 0.13	0.004283
17665118	NM_001000729	Olr1539	olfactory receptor 1539	11q12	Rn.142269	5.59 ± 0.35	4.63 ± 0.32	0.004412
17681832	NM_001109075	RGD1562658	similar to RIKEN cDNA 1700009P17	13q24	Rn.7902	5.14 ± 0.23	4.95 ± 0.22	0.004435
17669291	NM_001127536	Ildr1	immunoglobulin-like domain containing receptor 1	11q22	Rn.155292	8.86 ± 0.03	8.78 ± 0.04	0.004444
17757815	NM_001007008	Chchd10	coiled-coil-helix-coiled-coil-helix domain containing 10	20p12	Rn.2281	11.23 ± 0.06	11.33 ± 0.09	0.004510
17715072	NM_001011922	Nedd9	neural precursor cell expressed, developmentally down-regulated 9	17p12	Rn.8730	8.06 ± 0.18	8.21 ± 0.17	0.004550
17779639	NM_001106545	Kcng1	potassium voltage-gated channel, subfamily G, member 1	3q42	Rn.91149	6.91 ± 0.08	6.76 ± 0.07	0.004577
17868611	XM_003751989	LOC100364132	rCG42947-like	---	---	3.84 ± 0.14	3.57 ± 0.23	0.004791
17825183	D26503	Dnah11	dynein, axonemal, heavy chain 11	6q33	Rn.207961	5.75 ± 0.07	5.78 ± 0.05	0.004857
17704710	ENSRNOT00000044063	RGD1561955	similar to diacylglycerol kinase eta	15q11	Rn.200706	7.31 ± 0.07	7.2 ± 0.09	0.004931
17787266	NM_001108647	Iffo1	intermediate filament family orphan 1	4q42	Rn.38932	7.58 ± 0.08	7.52 ± 0.06	0.005053
17859684	NM_001106915	Als2cr8	amyotrophic lateral sclerosis 2 (juvenile) chromosome region, candidate 8	9q31	Rn.143672	7.22 ± 0.13	7.42 ± 0.14	0.005242
17660257	XM_001075148	Tmem92	transmembrane protein 92	10q31	---	7.38 ± 0.15	7.05 ± 0.13	0.005254
17877870	NM_023957	Arhgef9	Cdc42 guanine nucleotide exchange factor (GEF) 9	Xq31	Rn.163449	8.15 ± 0.1	8.28 ± 0.07	0.005340
17747355	NM_001004262	Cog6	component of oligomeric golgi complex 6	2q26	Rn.105874	9.37 ± 0.03	9.41 ± 0.04	0.005353
17791618	ENSRNOT00000044351	Vom1r79	vomeronasal 1 receptor 79	4q24	Rn.129661	6.03 ± 0.27	6.26 ± 0.25	0.005422
17797967	ENSRNOT00000034527	Ifnk	interferon kappa	5q22	Rn.104672	3.02 ± 0.14	3.32 ± 0.2	0.005431
17752928	NM_213559	Skiv2l	superkiller viralicidic activity 2-like (S. cerevisiae )	20p12	Rn.138027	8.8 ± 0.05	8.85 ± 0.06	0.005469
17790193	ENSRNOT00000009278	Opn1sw	opsin 1 (cone pigments), short-wave-sensitive	4q22	Rn.10549	5.35 ± 0.05	5.24 ± 0.06	0.005518
17823071	NM_001106743	Zfyve1	zinc finger, FYVE domain containing 1	6q24	Rn.205587	6.47 ± 0.08	6.62 ± 0.14	0.005546
17694791	NM_012880	Sod3	superoxide dismutase 3, extracellular	14q11	Rn.10358	5.51 ± 0.1	5.87 ± 0.1	0.005578
17650294	NM_001134699	Ankrd40	ankyrin repeat domain 40	10q26	Rn.17667	10.41 ± 0.07	10.3 ± 0.11	0.005608
17812744	NM_172063	Pex14	peroxisomal biogenesis factor 14	5q36	Rn.7844	7.81 ± 0.11	7.91 ± 0.09	0.005618
17646182	ENSRNOT00000046817	Olr1431	olfactory receptor 1431	10q22	Rn.142142	4.43 ± 0.14	4.65 ± 0.09	0.005623
17743696	ENSRNOT00000015434	Lrrc40	leucine rich repeat containing 40	2q45	Rn.224593	9.35 ± 0.06	9.26 ± 0.04	0.005764
17645118	NM_001037773	Ccnjl	cyclin J-like	10q21	Rn.34762	5.93 ± 0.11	6.14 ± 0.16	0.005907
17774166	NM_001000930	Olr520	olfactory receptor 520	3q24	Rn.142931	3.02 ± 0.46	3.41 ± 0.42	0.005917
17742293	NM_019359	Cnn3	calponin 3, acidic	2q41	Rn.57635	10.81 ± 0.05	10.75 ± 0.05	0.005929
17827135	ENSRNOT00000006570	LOC362855	P55	7q13	Rn.11875	9.52 ± 0.07	9.42 ± 0.08	0.006000
17861070	NM_001024364	LOC501180	similar to hypothetical protein MGC35154	9q35	Rn.123397	5.54 ± 0.15	5.77 ± 0.1	0.006091
17856622	ENSRNOT00000014323	Fam198a	family with sequence similarity 198, member A	8q32	Rn.214054	5.99 ± 0.09	5.85 ± 0.11	0.006178
17691602	ENSRNOT00000050072	Tmem161b	transmembrane protein 161B	2q11	Rn.20164	8.59 ± 0.12	8.73 ± 0.15	0.006291
17635333	NM_017255	P2ry2	purinergic receptor P2Y, G-protein coupled, 2	1q32	Rn.11102	6.19 ± 0.08	6.09 ± 0.1	0.006319
17732650	ENSRNOT00000007407	LOC686013	hypothetical protein LOC686013	19q11	Rn.225560	5.82 ± 0.1	5.66 ± 0.1	0.006334
17698074	NM_001000097	Olr1620	olfactory receptor 1620	15p14	Rn.142448	2.65 ± 0.13	3.02 ± 0.24	0.006343
17817610	NM_001008516	Esrrb	estrogen-related receptor beta	6q31	Rn.104984	6.03 ± 0.13	6.21 ± 0.12	0.006345
17667802	NM_001127523	Mis18a	MIS18 kinetochore protein homolog A (S. pombe)	11q11	Rn.137223	7.36 ± 0.05	7.26 ± 0.04	0.006386
17868606	BC162000	LOC302022	similar to nidogen 2 protein	---	Rn.13869	4.01 ± 0.22	3.72 ± 0.23	0.006532
17691403	NM_001100507	Zmiz2	zinc finger, MIZ-type containing 2	14q21	Rn.6378	10.49 ± 0.05	10.51 ± 0.04	0.006533
17718906	NM_013107	Bmp6	bone morphogenetic protein 6	17p12	Rn.40476	5.57 ± 0.13	5.73 ± 0.13	0.006536
17630055	NM_001107479	Npas1	neuronal PAS domain protein 1	1q21	Rn.211375	5.48 ± 0.12	5.32 ± 0.15	0.006549
17842951	NM_017023	Kcnj1	potassium inwardly-rectifying channel, subfamily J, member 1	8q21	Rn.22609	4.66 ± 0.14	4.45 ± 0.13	0.006577
17858347	ENSRNOT00000059916	Arid5a	AT rich interactive domain 5A (Mrf1 like)	9q21	Rn.15775	6.71 ± 0.31	6.99 ± 0.28	0.006598
17828757	NM_199208	Rdh16	retinol dehydrogenase 16 (all-trans)	7q22	Rn.94108	6.83 ± 0.22	7.13 ± 0.19	0.006640
17729278	NM_001013191	Cbfb	core-binding factor, beta subunit	19q11	Rn.7308	8.65 ± 0.08	8.55 ± 0.08	0.006734
17851684	NM_001025010	Nlrx1	NLR family member X1	8q22	Rn.12444	6.51 ± 0.07	6.65 ± 0.11	0.006750
17795787	NM_001166683	Tas2r129	taste receptor, type 2, member 129	---	Rn.222413	2.82 ± 0.14	2.65 ± 0.12	0.006855
17745247	BC091305	Skiv2l2	superkiller viralicidic activity 2-like 2 (S. cerevisiae)	2q14	Rn.145315	7.42 ± 0.07	7.35 ± 0.07	0.006863
17680400	NM_001107179	Lmod1	leiomodin 1 (smooth muscle)	13q13	Rn.66554	5.61 ± 0.06	5.68 ± 0.03	0.006985
17693644	NM_001012036	Utp3	UTP3, small subunit (SSU) processome component, homolog (S. cerevisiae)	14p22	Rn.23516	8.89 ± 0.09	8.83 ± 0.09	0.007060
17778022	XM_575250	RGD1564039	similar to ventral prostate-specific protein	3q41	---	2.4 ± 0.12	2.24 ± 0.11	0.007097
17762121	NM_001047951	LOC499796	LRRGT00012	3q12	Rn.116980	5.41 ± 0.14	5.28 ± 0.09	0.007237
17634764	NM_001000695	Olr14	olfactory receptor 14	1q32	Rn.141952	3.41 ± 0.22	3.12 ± 0.19	0.007249
17696018	NM_001011912	Polm	polymerase (DNA directed), mu	14q21	Rn.16022	7.64 ± 0.13	7.82 ± 0.14	0.007271
17740203	ENSRNOT00000024179 // ENSRNOT00000024179	LOC361985 // Ns5atp4	similar to NICE-3 // NS5A (hepatitis C virus) transactivated protein 4	2q34 // 3q12	Rn.107173 // Rn.124448	8.57 ± 0.12	8.75 ± 0.17	0.007293
17680391	NM_001109071	Arl8a	ADP-ribosylation factor-like 8A	13q13	Rn.138927	9.92 ± 0.05	10 ± 0.08	0.007396
17799341	NM_001106660	Atp6v1g1	ATPase, H transporting, lysosomal V1 subunit G1	5q24	Rn.82724	9.39 ± 0.08	9.45 ± 0.06	0.007472
17615180	ENSRNOT00000039872	Zfp568	zinc finger protein 568	1q21	Rn.214137	6.47 ± 0.1	6.33 ± 0.11	0.007474
17736974	NM_001107659	Sema5a	sema domain, seven thrombospondin repeats (type 1 and type 1-like), transmembrane domain (TM) and short cytoplasmic domain, (semaphorin) 5A	2q23	Rn.14619	5.91 ± 0.16	6.26 ± 0.24	0.007485
17760631	NM_001107824	Ddx31	DEAD (Asp-Glu-Ala-Asp) box polypeptide 31	3p12	Rn.63648	8.5 ± 0.12	8.39 ± 0.14	0.007563
17619538	NM_001106288	Swap70	SWAP switching B-cell complex 70	1q33	Rn.92644	7.37 ± 0.11	7.53 ± 0.18	0.007590
17677088	NM_053786	Rfc2	replication factor C (activator 1) 2	12q12	Rn.113319	9.43 ± 0.07	9.35 ± 0.09	0.007618
17626165	NM_001024899	Sufu	suppressor of fused homolog (Drosophila)	1q54	Rn.211670	8.58 ± 0.14	8.49 ± 0.16	0.007623
17663660	NM_001012143	Jmjd6	jumonji domain containing 6	10q32.3	Rn.19923	8.56 ± 0.09	8.61 ± 0.1	0.007678
17741466	NM_138876	Ampd1	adenosine monophosphate deaminase 1	2q34	Rn.9794	5.27 ± 0.17	5.09 ± 0.12	0.007819
17613011	NM_001126276	Zfp579	zinc finger protein 579	1q12	Rn.20534	7.06 ± 0.04	6.94 ± 0.09	0.007847
17814271	NM_001013243	Slc30a3	solute carrier family 30 (zinc transporter), member 3	6q14	Rn.9297	7.04 ± 0.11	6.84 ± 0.13	0.007937
17625749	ENSRNOT00000019978	Avpi1	arginine vasopressin-induced 1	1q54	Rn.13633	6.22 ± 0.26	6.56 ± 0.07	0.008060
17636637	NM_001191950	Tmc7	transmembrane channel-like 7	1q35	Rn.228220	6.31 ± 0.13	6.16 ± 0.14	0.008202
17809123	NM_001014260	Tceanc2	transcription elongation factor A (SII) N-terminal and central domain containing 2	5q34	Rn.17312	7.46 ± 0.13	7.58 ± 0.08	0.008344
17761858	NM_001109554	Gpr21	G protein-coupled receptor 21	3q11	Rn.218692	5.85 ± 0.05	5.66 ± 0.11	0.008352
17819367	NM_019620	Zfp386	zinc finger protein 386 (Kruppel-like)	6q33	Rn.10663	8.84 ± 0.07	8.94 ± 0.07	0.008352
17626216	NM_080890	As3mt	arsenic (+3 oxidation state) methyltransferase	1q54	Rn.95453	5.41 ± 0.1	5.59 ± 0.14	0.008382
17807601	NM_001000582	Olr854	olfactory receptor 854	5q24	Rn.143199	4.57 ± 0.1	4.81 ± 0.12	0.008439
17654759	NM_019322	Tpsab1	tryptase alpha/beta 1	10q12	Rn.10699	5.59 ± 0.13	5.4 ± 0.05	0.008447
17791632	BC085921	Herc6	hect domain and RLD 6	4q24	Rn.107120	6.79 ± 0.19	7.08 ± 0.24	0.008462
17780265	NM_012513	Bdnf	brain-derived neurotrophic factor	3q33	Rn.11266	6.41 ± 0.11	6.14 ± 0.12	0.008471
17768257	NM_001173380	Manbal	mannosidase, beta A, lysosomal-like	3q42	Rn.6510	9.95 ± 0.05	9.87 ± 0.05	0.008526
17700158	ENSRNOT00000051764	LOC684806	similar to 40S ribosomal protein S29	---	---	4.63 ± 0.13	4.82 ± 0.15	0.008563
17829064	ENSRNOT00000006411	Baalc	brain and acute leukemia, cytoplasmic	7q22	Rn.19969	6.66 ± 0.14	6.86 ± 0.11	0.008618
17759882	BC166449	Man1b1	mannosidase, alpha, class 1B, member 1	3p13	Rn.86273	9.22 ± 0.05	9.31 ± 0.09	0.008680
17755926	NM_001000889	Olr1689	olfactory receptor 1689	20p12	Rn.142688	3.11 ± 0.28	2.77 ± 0.14	0.008699
17867729	NM_001106874	Slc25a41	solute carrier family 25, member 41	9q11	Rn.140434	5.45 ± 0.08	5.58 ± 0.08	0.008716
17813404	NM_001106700	Isg15	ISG15 ubiquitin-like modifier	5q36	Rn.198318	4.18 ± 0.08	4.33 ± 0.08	0.008723
17714662	FQ212166	Sema4d	sema domain, immunoglobulin domain (Ig), transmembrane domain (TM) and short cytoplasmic domain, (semaphorin) 4D	17p14	Rn.16190	6.45 ± 0.1	6.68 ± 0.1	0.008786
17823405	NM_001039325	Zdhhc22	zinc finger, DHHC-type containing 22	6q31	Rn.45176	7 ± 0.11	7.1 ± 0.09	0.008805
17795055	NM_031073	Ntf3	neurotrophin 3	4q42	Rn.9715	5.35 ± 0.1	5.18 ± 0.18	0.008869
17742955	ENSRNOT00000013919	H2afz	H2A histone family, member Z	2q44	Rn.112573	11.17 ± 0.05	11.1 ± 0.08	0.008888
17831714	NM_139101	Alg10	asparagine-linked glycosylation 10, alpha-1,2-glucosyltransferase homolog (S. pombe)	7q34	Rn.3635	10.25 ± 0.08	10.15 ± 0.07	0.008930
17717769	XM_225088	RGD1563581	similar to S100 calcium binding protein A11 (calizzarin)	17p14	Rn.155044	4.8 ± 0.15	4.6 ± 0.1	0.008975
17854039	ENSRNOT00000014491	Scg3	secretogranin III	8q24	Rn.11093	11.07 ± 0.09	11.16 ± 0.1	0.008991
17855444	XM_236613	Rbm15b	RNA binding motif protein 15B	8q32	Rn.49608	8.08 ± 0.06	8.16 ± 0.08	0.009035
17770946	NM_001106564	RGD1306233	similar to hypothetical protein MGC29761	3p12	Rn.94715	6.2 ± 0.13	6.09 ± 0.13	0.009060
17815931	ENSRNOT00000009666	Psma6	proteasome (prosome, macropain) subunit, alpha type 6	6q23	Rn.107278	8.93 ± 0.06	8.85 ± 0.04	0.009071
17744312	ENSRNOT00000046772 // ENSRNOT00000046772 // ENSRNOT00000046772	LOC100363921 // LOC100361644 // LOC100361079	ribosomal protein L36-like // ribosomal protein L36-like // ribosomal protein L36-like	--- // --- // ---	---	12.76 ± 0.09	12.83 ± 0.1	0.009142
17793874	NM_021669	Ghrl	ghrelin/obestatin prepropeptide	4q42	Rn.42103	5.26 ± 0.16	5.49 ± 0.18	0.009163
17774252	XM_001067781	LOC688657	similar to Olfactory receptor 5D13	3q24	---	3.82 ± 0.15	3.51 ± 0.18	0.009234
17774198	NM_001000566	Olr542	olfactory receptor 542	3q24	Rn.142916	2.64 ± 0.2	3.04 ± 0.29	0.009370
17705117	BC082039	RGD1308297	similar to CG10084-PA	15q22	Rn.28431	9.22 ± 0.08	9.15 ± 0.07	0.009383
17775217	BC091215	RGD1304978	similar to RIKEN cDNA 0610027B03	3q33	Rn.160141	6.62 ± 0.12	6.77 ± 0.11	0.009389
17678027	NM_001159625	Tmem116	transmembrane protein 116	12q16	Rn.39141	6.67 ± 0.14	6.89 ± 0.14	0.009457
17768469	NM_001108601	Dhx35	DEAH (Asp-Glu-Ala-His) box polypeptide 35	3q42	Rn.118078	7.87 ± 0.05	7.85 ± 0.05	0.009483
17848580	ENSRNOT00000005422	Snrk	SNF related kinase	8q32	Rn.10245	8.05 ± 0.09	8.17 ± 0.08	0.009492
17649882	NM_001009624	Ska2	spindle and kinetochore associated complex subunit 2	10q26	Rn.203397	8.29 ± 0.12	8.37 ± 0.12	0.009507
17813964	ENSRNOT00000061693	RGD1562291	similar to Human T-cell leukemia virus enhancer factor (Forkhead box protein N2)	6q12	Rn.225273	9.29 ± 0.06	9.18 ± 0.06	0.009527
17669860	XM_002727899	Pigzl1	phosphatidylinositol glycan, class Z-like 1	11q22	Rn.219762	6.11 ± 0.11	6.29 ± 0.08	0.009757
17711890	XM_001062949	Adam34l	a disintegrin and metalloprotease domain 34-like	16q12.1	---	4.81 ± 0.15	4.62 ± 0.11	0.009757
17824057	XM_001074053	LOC690311	similar to Alpha-1-antitrypsin-related protein precursor	6q32	---	5.41 ± 0.08	5.18 ± 0.17	0.009853
17862611	NM_001025707	Tfeb	transcription factor EB	9q12	Rn.22098	7.62 ± 0.07	7.53 ± 0.07	0.009863
17806543	NM_001107928	Ubap2	ubiquitin-associated protein 2	5q22	Rn.7333	11.5 ± 0.06	11.41 ± 0.07	0.009908
17682712	NM_001166578	Cnih3	cornichon homolog 3 (Drosophila)	13q26	Rn.103031	5.38 ± 0.05	5.51 ± 0.06	0.009947
17862711	ENSRNOT00000061500	Prph2	peripherin 2	9q12	Rn.48882	5.91 ± 0.05	5.76 ± 0.13	0.009957
17843709	NM_013169	Cd3d	CD3 molecule, delta	8q22	Rn.10329	4.92 ± 0.22	4.7 ± 0.27	0.010008
17731395	ENSRNOT00000030597 // ENSRNOT00000030597	LOC100365307 // LOC100360929	Ab1-108-like // Ab1-108-like	--- // ---	---	9.13 ± 0.1	9 ± 0.07	0.010104
17622836	NM_001008369	Pitpnm1	phosphatidylinositol transfer protein, membrane-associated 1	1q42	Rn.154692	8.7 ± 0.13	8.63 ± 0.13	0.010120
17624339	NM_001001045	Olr354	olfactory receptor 354	1q43	Rn.141687	4.29 ± 0.14	4.52 ± 0.14	0.010182
17670580	NM_001000042	Olr1569	olfactory receptor 1569	11q23	Rn.142227	6.18 ± 0.18	5.75 ± 0.15	0.010186
17781511	NM_012666	Tac1	tachykinin, precursor 1	4q21	Rn.1920	5.39 ± 0.11	5.29 ± 0.08	0.010262
17777448	NM_001039024	RGD1311267	similar to RIKEN cDNA 4931426K16 gene	3q36	Rn.19612	6.58 ± 0.21	6.82 ± 0.18	0.010285
17725247	NM_031693	Syt4	synaptotagmin IV	18p12	Rn.126675	8.32 ± 0.14	8.48 ± 0.17	0.010387
17658137	NM_017194	Chrne	cholinergic receptor, nicotinic, epsilon	10q24	Rn.10301	6.49 ± 0.15	6.75 ± 0.2	0.010503
17752130	ENSRNOT00000009370	Lhx8	LIM homeobox 8	2q45	Rn.133072	9.77 ± 0.15	9.86 ± 0.17	0.010504
17629002	NM_001169140	Fpr-rs3	formyl peptide receptor, related sequence 3	1q12	Rn.222430	3.31 ± 0.17	3.79 ± 0.25	0.010541
17640830	ENSRNOT00000016690	Cntf	ciliary neurotrophic factor	1q43	Rn.6067	7.66 ± 0.12	7.48 ± 0.09	0.010616
17722658	NM_001109390	Pcdhb9	protocadherin beta 9	18p11	Rn.169512	6.07 ± 0.34	6.37 ± 0.22	0.010617
17800790	NM_001100840	Txndc12	thioredoxin domain containing 12 (endoplasmic reticulum)	5q35	Rn.5953	9.56 ± 0.09	9.66 ± 0.07	0.010682
17747594	ENSRNOT00000018546	P2ry14	purinergic receptor P2Y, G-protein coupled, 14	2q31	Rn.87082 // Rn.228423	3.14 ± 0.12	2.97 ± 0.12	0.010720
17784761	ENSRNOT00000011521	Gcs1	glucosidase 1	4q34	Rn.22161	8.87 ± 0.09	8.97 ± 0.11	0.010735
17856033	NM_001109299	Tmie	transmembrane inner ear	8q32	Rn.172713	6.59 ± 0.11	6.78 ± 0.08	0.010738
17743930	NM_199406	Cxadrl1	coxsackie virus and adenovirus receptor-like 1	2q11	Rn.204925	8.84 ± 0.2	8.98 ± 0.16	0.010760
17810059	NM_001000412	Olr867	olfactory receptor 867	5q36	Rn.143173	1.81 ± 0.11	2.13 ± 0.28	0.010795
17869228	NM_022504	Rpl36	ribosomal protein L36	9q11	Rn.1439	12.05 ± 0.09	12.1 ± 0.1	0.010825
17872868	ENSRNOT00000040148	Msn	moesin	Xq31	Rn.2762	6.89 ± 0.18	7.13 ± 0.19	0.010877
17760470	ENSRNOT00000012892	Rxra	retinoid X receptor alpha	3p12	Rn.108206	9.46 ± 0.08	9.59 ± 0.12	0.010882
17705856	ENSRNOT00000020271	LOC680155	hypothetical protein LOC680155	16p16	Rn.228948	9.28 ± 0.1	9.36 ± 0.09	0.010899
17633333	NM_001009644	Dbx1	developing brain homeobox 1	1q22	Rn.104881	5.15 ± 0.14	4.94 ± 0.08	0.010917
17688964	BC097960	Igj	immunoglobulin joining chain	14p22	Rn.17804	4.78 ± 0.14	4.57 ± 0.15	0.011003
17762071	NM_001107730	Kif5c	kinesin family member 5C	3q12	Rn.50843	9.42 ± 0.16	9.31 ± 0.15	0.011028
17636325	NM_138519	Dkk3	dickkopf 3 homolog (Xenopus laevis)	1q33	Rn.12516	6.32 ± 0.04	6.21 ± 0.06	0.011058
17788615	NM_173135	Accn3	amiloride-sensitive cation channel 3	4q11	Rn.24225	5.34 ± 0.11	5.09 ± 0.1	0.011060
17702034	NM_001012209	Rnase12	ribonuclease, RNase A family, 12 (non-active)	15p14	Rn.51424	4.42 ± 0.08	4.56 ± 0.06	0.011065
17861604	NM_001191812	Espnl	espin-like	9q36	Rn.226822	6.24 ± 0.08	6.11 ± 0.12	0.011107
17615301	NM_001191623	Wdr62	WD repeat domain 62	1q21	Rn.206015	8.59 ± 0.09	8.49 ± 0.09	0.011232
17821133	ENSRNOT00000005774	Trib2	tribbles homolog 2 (Drosophila)	6q15	Rn.162852	5.74 ± 0.12	5.93 ± 0.14	0.011260
17677169	BC090318	MGC94190	similar to 0610007L01Rik protein	12q13	Rn.99691	11.61 ± 0.04	11.52 ± 0.04	0.011416
17641032	ENSRNOT00000016164	Pcsk5	proprotein convertase subtilisin/kexin type 5	1q43	Rn.104002	6.01 ± 0.16	6.18 ± 0.14	0.011420
17636003	NM_001000730	Olr278	olfactory receptor 278	1q33	Rn.141762	4.32 ± 0.1	4.2 ± 0.14	0.011428
17638072	NR_032736	Mir202	microRNA mir-202	---	---	2.36 ± 0.17	2.14 ± 0.12	0.011487
17647093	ENSRNOT00000057260	Myh8	myosin, heavy chain 8, skeletal muscle, perinatal	10q24	Rn.202948	4.32 ± 0.08	4.43 ± 0.04	0.011504
17743825	NM_001107645	Rhobtb3	Rho-related BTB domain containing 3	2q11	Rn.224885	8.16 ± 0.14	8.24 ± 0.12	0.011529
17624936	NM_001106348	Mlana	melan-A	1q52	Rn.12340	4.95 ± 0.14	5.12 ± 0.11	0.011582
17615816	ENSRNOT00000032403	RGD1561832	similar to CDNA sequence BC043301	1q22	---	6.13 ± 0.08	6.07 ± 0.06	0.011586
17732209	NM_001012057	Gpt2	glutamic pyruvate transaminase (alanine aminotransferase) 2	19q11	Rn.205268	7.83 ± 0.09	8.06 ± 0.19	0.011644
17645672	NM_001174131	Cdkl3	cyclin-dependent kinase-like 3	10q22	Rn.154405	6.54 ± 0.16	6.66 ± 0.16	0.011651
17872501	NM_001007667	Sat1	spermidine/spermine N1-acetyl transferase 1	Xq22	Rn.107986	6.44 ± 0.15	6.67 ± 0.16	0.011712
17764218	NM_001107749	Tp53i11	tumor protein p53 inducible protein 11	3q24	Rn.22267	11.96 ± 0.09	12.01 ± 0.09	0.011806
17728113	NM_001008291	Tfip11	tuftelin interacting protein 11	19p11	Rn.161710	9.19 ± 0.03	9.24 ± 0.05	0.011849
17749246	NM_001100985	RGD1563667	similar to TDPOZ3	2q34	Rn.215717	6.55 ± 0.09	6.7 ± 0.13	0.011851
17682154	NM_001024882	Ccdc19	coiled-coil domain containing 19	13q24	Rn.137285	5.67 ± 0.09	5.74 ± 0.08	0.011853
17617388	NM_173120	Sels	selenoprotein S	1q22	Rn.4197	7.59 ± 0.18	7.75 ± 0.13	0.011874
17789827	NM_001109222	Ppp1r3a	protein phosphatase 1, regulatory subunit 3A	4q21	Rn.29809	4.17 ± 0.17	4.29 ± 0.17	0.011935
17734753	NM_001106065	Ocel1	occludin/ELL domain containing 1	16p14	Rn.98475	8.78 ± 0.05	8.86 ± 0.08	0.011946
17640801	NM_001000246	Olr324	olfactory receptor 324	1q43	Rn.141706	4.54 ± 0.17	4.16 ± 0.23	0.011946
17809577	NM_001107962	Mmachc	methylmalonic aciduria (cobalamin deficiency) cblC type, with homocystinuria	5q36	Rn.3769	9.38 ± 0.13	9.54 ± 0.13	0.012031
17781204	NM_001107846	Steap2	STEAP family member 2, metalloreductase	4q12	Rn.203614	6.88 ± 0.17	7.03 ± 0.17	0.012044
17655576	ENSRNOT00000004877	Gabra6	gamma-aminobutyric acid (GABA) A receptor, alpha 6	10q21	Rn.29890	3.31 ± 0.14	3.22 ± 0.15	0.012056
17826242	ENSRNOT00000025878	Ap3d1	adaptor-related protein complex 3, delta 1 subunit	7q11	Rn.8074	11.26 ± 0.13	11.32 ± 0.11	0.012092
17624271	NM_022617	Mpeg1	macrophage expressed 1	1q43	Rn.162497	4.34 ± 0.11	4.28 ± 0.11	0.012157
17770793	NM_001033868	Surf4	surfeit 4	3p12	Rn.107863	11.72 ± 0.12	11.83 ± 0.13	0.012181
17727544	NM_001144854	Fam96b	family with sequence similarity 96, member B	19p14	Rn.2631	9.46 ± 0.06	9.55 ± 0.07	0.012220
17839455	NM_001130505	Ndufa6	NADH dehydrogenase (ubiquinone) 1 alpha subcomplex, 6 (B14)	7q34	Rn.4013	8.79 ± 0.17	9 ± 0.15	0.012253
17648270	NM_001033682	Shpk	sedoheptulokinase	10q24	Rn.19663	7.68 ± 0.14	7.8 ± 0.12	0.012282
17668062	ENSRNOT00000068743	Pigp	phosphatidylinositol glycan anchor biosynthesis, class P	11q11	Rn.53715	9.86 ± 0.18	10.03 ± 0.15	0.012317
17817334	XM_002726768	Acot6	acyl-CoA thioesterase 6	6q31	---	5.52 ± 0.27	5.32 ± 0.15	0.012349
17879984	NM_001191103	Tex28	testis expressed 28	Xq37	Rn.228208	4.97 ± 0.1	5.11 ± 0.09	0.012462
17613961	NM_001025642	Fbxo46	F-box protein 46	1q21	Rn.64160	8.22 ± 0.1	8.37 ± 0.13	0.012483
17643276	ENSRNOT00000037611	Myh11	myosin, heavy chain 11, smooth muscle	10q11-q12	Rn.94969	6.03 ± 0.08	6.14 ± 0.07	0.012655
17650549	XM_002727806	LOC100361765	homeobox B2	10q31	Rn.231109	6.75 ± 0.06	6.62 ± 0.08	0.012662
17859156	ENSRNOT00000066155	Myo1b	myosin Ib	9q22	Rn.36339	10.1 ± 0.09	10.2 ± 0.09	0.012684
17850063	NM_001079943	Zfp426	zinc finger protein 426	8q13	Rn.120278	8.88 ± 0.09	8.99 ± 0.09	0.012710
17763680	NM_001000660	Olr586	olfactory receptor 586	3q24	Rn.142889	3.58 ± 0.15	3.27 ± 0.2	0.012810
17677699	ENSRNOT00000063990	Kntc1	kinetochore associated 1	12q15-q16	Rn.47918	9.83 ± 0.05	9.76 ± 0.04	0.012910
17812905	NM_057143	Park7	parkinson protein 7	5q36	Rn.30105	10.38 ± 0.04	10.46 ± 0.07	0.012957
17645248	XM_003752415	LOC100359777	mCG12681-like	---	---	4.89 ± 0.08	4.74 ± 0.06	0.012979
17687026	NM_057139	Hnrnpu	heterogeneous nuclear ribonucleoprotein U	13q26	Rn.4328	11.61 ± 0.04	11.54 ± 0.06	0.013040
17788323	NM_001108653	Bicd1	bicaudal D homolog 1 (Drosophila)	4q44	Rn.214588	8.92 ± 0.06	8.83 ± 0.07	0.013044
17834287	NM_001163062	Zfp709l2	zinc finger protein 709-like 2	7q11	Rn.41593	5.53 ± 0.18	5.3 ± 0.16	0.013052
17741572	NM_001106460	Ptpn22	protein tyrosine phosphatase, non-receptor type 22 (lymphoid)	2q34	Rn.22891	3.72 ± 0.08	3.55 ± 0.08	0.013129
17862673	ENSRNOT00000020950	Guca1b	guanylate cyclase activator 1B	9q12	Rn.38113	6.17 ± 0.13	6.31 ± 0.13	0.013268
17709973	NM_001012211	Phf7	PHD finger protein 7	16p16	Rn.24375	6.48 ± 0.23	6.66 ± 0.19	0.013378
17616844	NM_001103363	LOC100125384	hypothetical protein LOC100125384	---	Rn.215024	4.5 ± 0.2	4.35 ± 0.23	0.013415
17738528	NM_001014170	Fam48a	family with sequence similarity 48, member A	2q26	Rn.45268	10.6 ± 0.05	10.66 ± 0.08	0.013547
17635930	NM_001000553	Olr224	olfactory receptor 224	1q33	Rn.141791	3.65 ± 0.17	3.44 ± 0.18	0.013609
17692439	NM_001013991	Tmem175	transmembrane protein 175	14p22	Rn.159765	9.32 ± 0.04	9.45 ± 0.09	0.013627
17689292	NM_001006959	Noa1	nitric oxide associated 1	14p11	Rn.13090	8.11 ± 0.11	7.97 ± 0.1	0.013663
17873383	NM_001047974	LOC680227	LRRGT00193	Xq31	Rn.202825	4.82 ± 0.2	5.05 ± 0.24	0.013677
17711990	NM_001024867	Vps37a	vacuolar protein sorting 37 homolog A (S. cerevisiae)	16q12.1	Rn.19	11.01 ± 0.07	11.1 ± 0.08	0.013681
17720947	NM_001106122	Fam188a	family with sequence similarity 188, member A	17q12.3	Rn.106046	9.2 ± 0.05	9.16 ± 0.05	0.013682
17633297	NM_001002280	Mrgprx2	MAS-related GPR, member X2	1q22	Rn.215681	5.13 ± 0.25	4.74 ± 0.22	0.013720
17742517	ENSRNOT00000012773	Ndst4	N-deacetylase/N-sulfotransferase (heparan glucosaminyl) 4	2q42	Rn.162619	6.43 ± 0.17	6.59 ± 0.12	0.013749
17743645	NM_021682	Negr1	neuronal growth regulator 1	2q45	Rn.205838	8.75 ± 0.08	8.86 ± 0.05	0.013749
17676112	NM_001007615	Wipi2	WD repeat domain, phosphoinositide interacting 2	12p11	Rn.163194	8.89 ± 0.06	8.83 ± 0.04	0.013832
17643921	ENSRNOT00000007042	LOC100362008	adenylate cyclase 9	---	Rn.188565	8.11 ± 0.16	7.98 ± 0.08	0.013874
17812130	NM_001014194	Dnajc16	DnaJ (Hsp40) homolog, subfamily C, member 16	5q36	Rn.198307	8.24 ± 0.08	8.32 ± 0.1	0.013895
17834349	NM_001001379	Olr1090	olfactory receptor 1090	7q11	Rn.143330	5.81 ± 0.22	5.59 ± 0.09	0.013903
17717611	NM_001039505	Irx2	iroquois homeobox 2	17p14	Rn.47794	6.16 ± 0.14	5.99 ± 0.09	0.014004
17695056	NM_001106012	Evc2	Ellis van Creveld syndrome 2 homolog (human)	14q21	Rn.108533	6.24 ± 0.04	6.14 ± 0.1	0.014023
17701042	NM_001109456	Sec24c	SEC24 family, member C (S. cerevisiae)	15p16	Rn.122667	9.2 ± 0.15	9.32 ± 0.14	0.014031
17870064	NM_199399	Gpr108	G protein-coupled receptor 108	9q11	Rn.203125	9.71 ± 0.08	9.8 ± 0.09	0.014054
17863422	NM_052829	Rims1	regulating synaptic membrane exocytosis 1	9q13	Rn.10799	6.53 ± 0.15	6.37 ± 0.18	0.014107
17622642	NM_130753	Fgf15	fibroblast growth factor 15	1q42	Rn.81230	6.16 ± 0.06	6.05 ± 0.08	0.014120
17643099	ENSRNOT00000039453 // ENSRNOT00000039453	LOC683218 // LOC681006	hypothetical protein LOC683218 // hypothetical protein LOC681006	--- // 1q55	---	5.15 ± 0.06	5.33 ± 0.1	0.014136
17714902	NM_001004255	Dek	DEK oncogene	17p13	Rn.25099	10.97 ± 0.05	10.92 ± 0.07	0.014142
17761801	NM_001000395	Olr429	olfactory receptor 429	3q11	Rn.143013	4.88 ± 0.15	5.18 ± 0.18	0.014218
17757993	ENSRNOT00000066687 // ENSRNOT00000066687	Pcdh15 // RGD1563351	protocadherin 15 // RGD1563351	20p12 // 20p12	Rn.35304 // Rn.231824	6.13 ± 0.11	6.23 ± 0.07	0.014273
17737671	ENSRNOT00000013410	Kcnmb2	potassium large conductance calcium-activated channel, subfamily M, beta member 2	2q25	Rn.92476 // Rn.220612	8.08 ± 0.22	8.36 ± 0.22	0.014296
17806649	NM_001108660	Ccl27	chemokine (C-C motif) ligand 27	5q22	Rn.78371	7.17 ± 0.09	7.3 ± 0.09	0.014316
17866784	ENSRNOT00000018503	Slco6c1	solute carrier organic anion transporter family, member 6c1	9q36	Rn.86443	4.32 ± 0.14	4.51 ± 0.11	0.014381
17756639	ENSRNOT00000000494	Fkbpl	FK506 binding protein-like	20p12	Rn.54367	8.35 ± 0.16	8.48 ± 0.12	0.014398
17803757	NM_017226	Padi2	peptidyl arginine deiminase, type II	5q36	Rn.98523	10.34 ± 0.14	10.23 ± 0.14	0.014465
17624146	NM_001012070	Ptgdr2	prostaglandin D2 receptor 2	1q43	Rn.198542	5.55 ± 0.18	5.41 ± 0.15	0.014489
17661731	ENSRNOT00000028238	Sost	sclerostin	10q32.1	Rn.95369	6.98 ± 0.09	6.89 ± 0.06	0.014532
17672479	ENSRNOT00000068035	RGD1559588	similar to cell surface receptor FDFACT	12q11	---	3.91 ± 0.22	3.65 ± 0.14	0.014720
17644504	XM_001059305	Ccdc154	coiled-coil domain containing 154	10q12	Rn.47019	5.63 ± 0.11	5.4 ± 0.14	0.014752
17687318	NM_001105983	Disp1	dispatched homolog 1 (Drosophila)	13q26	Rn.41748	8.15 ± 0.11	8.1 ± 0.09	0.014801
17805588	NM_001107903	Tmem68	transmembrane protein 68	5q12	Rn.11754	8.19 ± 0.13	8.11 ± 0.12	0.014818
17788565	NM_001108616	Agap3	ArfGAP with GTPase domain, ankyrin repeat and PH domain 3	4q11	Rn.98623	8.35 ± 0.06	8.3 ± 0.05	0.014910
17698666	NM_001106032	Psmb11	proteasome (prosome, macropain) subunit, beta type, 11	15p13	Rn.218521	5.84 ± 0.1	5.98 ± 0.12	0.014934
17822123	NM_001105732	Sec23a	Sec23 homolog A (S. cerevisiae)	6q23	Rn.203115	7.98 ± 0.14	8.08 ± 0.16	0.014991
17733708	ENSRNOT00000026017	Ctrb1	chymotrypsinogen B1	19q12	Rn.105845	8.35 ± 0.25	8.15 ± 0.2	0.015012
17725991	ENSRNOT00000043544	Gpr151	G protein-coupled receptor 151	18p11	Rn.57350	3.61 ± 0.09	3.68 ± 0.11	0.015052
17763691	ENSRNOT00000049171	Olr595	olfactory receptor 595	3q24	Rn.142883	2.69 ± 0.22	2.52 ± 0.15	0.015277
17828344	NM_001017459	Mdm1	Mdm1 nuclear protein homolog (mouse)	7q22	Rn.162942	8.18 ± 0.12	8.36 ± 0.08	0.015281
17738821	ENSRNOT00000019340	Rap2b	RAP2B, member of RAS oncogene family	2q31	Rn.217110	7.73 ± 0.17	7.91 ± 0.2	0.015305
17743371	NM_001012059	Mcoln3	mucolipin 3	2q44	Rn.214258	8.33 ± 0.38	8.49 ± 0.41	0.015394
17729616	NM_001106181	Dus2l	dihydrouridine synthase 2-like, SMM1 homolog (S. cerevisiae)	19q12	Rn.18304	9.08 ± 0.07	9.18 ± 0.06	0.015515
17788445	NM_013148	Htr5a	5-hydroxytryptamine (serotonin) receptor 5A	4q11	Rn.10569	5.9 ± 0.1	6.09 ± 0.11	0.015619
17785255	NM_001163921	Ccdc48	coiled-coil domain containing 48	4q34	Rn.222397	6.43 ± 0.1	6.54 ± 0.1	0.015629
17672900	NM_001037788	Styxl1	serine/threonine/tyrosine interacting-like 1	12q12	Rn.144029	5.63 ± 0.2	5.98 ± 0.3	0.015644
17857210	XM_001060392	Tomm6	translocase of outer mitochondrial membrane 6 homolog (yeast)	9q12	Rn.1327	10.09 ± 0.03	10.03 ± 0.07	0.015698
17725417	NM_001108888	Reep5	receptor accessory protein 5	18p12	Rn.40477	11.33 ± 0.07	11.38 ± 0.05	0.015770
17813597	NM_001191906	Ttc39d	tetratricopeptide repeat domain 39D	6q11	Rn.103605	4.71 ± 0.04	4.77 ± 0.03	0.015862
17822464	ENSRNOT00000009183	Pygl	phosphorylase, glycogen, liver	6q24	Rn.21399	7.1 ± 0.28	7.36 ± 0.34	0.015940
17706543	FQ218167	Mmrn2	multimerin 2	16p16	---	6.28 ± 0.12	6.14 ± 0.11	0.015965
17750766	ENSRNOT00000022268	Amy2	amylase 2, pancreatic	2q41	Rn.67070	3.88 ± 0.17	3.56 ± 0.15	0.015991
17639889	NM_181379	Ppp2r5b	protein phosphatase 2, regulatory subunit B', beta	1q43	Rn.40996	8.57 ± 0.13	8.72 ± 0.16	0.015995
17771724	NM_001107838	Rbm18	RNA binding motif protein 18	3p11	Rn.2745	8.98 ± 0.03	8.94 ± 0.03	0.015997
17876317	ENSRNOT00000013724	Syp	synaptophysin	Xq13-q14	Rn.11067	11.57 ± 0.04	11.52 ± 0.05	0.016007
17772305	NM_001105733	Cacnb4	calcium channel, voltage-dependent, beta 4 subunit	3q12	Rn.9863	5.33 ± 0.15	5.1 ± 0.23	0.016078
17682704	NM_001105981	Cnih4	cornichon homolog 4 (Drosophila)	13q26	Rn.24859	10.24 ± 0.06	10.2 ± 0.04	0.016083
17777079	NM_001106507	Bub1	budding uninhibited by benzimidazoles 1 homolog (S. cerevisiae)	3q36	Rn.56816	9.68 ± 0.06	9.72 ± 0.06	0.016126
17728024	XM_577651	RGD1560685	similar to small nuclear ribonucleoprotein D3	19p11	---	5.99 ± 0.07	5.86 ± 0.12	0.016144
17661998	NM_017009	Gfap	glial fibrillary acidic protein	10q32.1	Rn.91512	5.58 ± 0.1	5.74 ± 0.09	0.016170
17665683	NM_001100653	Sidt1	SID1 transmembrane family, member 1	11q21	Rn.51246	6.39 ± 0.32	6.06 ± 0.21	0.016173
17828530	ENSRNOT00000005537	Fam19a2	family with sequence similarity 19 (chemokine (C-C motif)-like), member A2	7q22	---	4.74 ± 0.15	4.86 ± 0.08	0.016181
17763689	NM_001000657	Olr594	olfactory receptor 594	3q24	Rn.142884	2.43 ± 0.12	2.26 ± 0.15	0.016220
17694557	NM_001105742	Klf3	Kruppel-like factor 3 (basic)	14p11	Rn.23326	7.75 ± 0.13	7.87 ± 0.14	0.016249
17743459	ENSRNOT00000055318	Ttll7	tubulin tyrosine ligase-like family, member 7	2q44	Rn.158385	9.41 ± 0.06	9.44 ± 0.08	0.016338
17619171	NM_001000548	Olr158	olfactory receptor 158	1q33	Rn.141845	4.89 ± 0.19	4.48 ± 0.22	0.016348
17770952	NM_016997	Cel	carboxyl ester lipase	3p12	Rn.91234	5.7 ± 0.21	5.88 ± 0.15	0.016439
17740984	BC079138	Hist2h2bb	histone cluster 2, H2bb	2q34	Rn.214510	11.77 ± 0.07	11.72 ± 0.06	0.016505
17817245	ENSRNOT00000067063	RGD1565486	similar to RNA binding motif protein 25	10q12	Rn.228870	9.5 ± 0.05	9.37 ± 0.05	0.016519
17657416	NM_001007670	Odf4	outer dense fiber of sperm tails 4	10q24	Rn.137152	5.82 ± 0.33	5.36 ± 0.24	0.016587
17854055	NM_001191998	Gfral	GDNF family receptor alpha like	8q24	Rn.228216	3.07 ± 0.13	2.89 ± 0.15	0.016612
17703717	NM_001107270	Neil2	nei endonuclease VIII-like 2 (E. coli)	15p12	Rn.225074	5.44 ± 0.11	5.27 ± 0.15	0.016665
17612935	NM_001000112	Olr5	olfactory receptor 5	1q12	Rn.142004	4.06 ± 0.14	4.39 ± 0.2	0.016709
17880689	NM_001177905	LOC100364673	hypercoagulability-related protein-like	---	Rn.215073	7.64 ± 0.12	7.54 ± 0.08	0.016722
17693487	ENSRNOT00000003823	Cxcl5	chemokine (C-X-C motif) ligand 5	14p22	Rn.44449	4.88 ± 0.16	4.58 ± 0.15	0.016790
17737479	NM_145681	Tnfsf10	tumor necrosis factor (ligand) superfamily, member 10	2q24	Rn.83627	7.95 ± 0.14	8.05 ± 0.17	0.016793
17671997	NM_001037218	Radil	Ras association and DIL domains	12p11	Rn.7586	7.35 ± 0.09	7.23 ± 0.03	0.016821
17752281	ENSRNOT00000042422	Olr1687	olfactory receptor 1687	20p12	Rn.107054	4.14 ± 0.16	3.88 ± 0.22	0.016839
17701735	NM_001106029	Cnih	cornichon homolog (Drosophila)	15p14	Rn.24497	9.19 ± 0.19	9.32 ± 0.13	0.016875
17656461	NM_001000781	Olr1415	olfactory receptor 1415	10q22	Rn.142152	5.9 ± 0.11	5.68 ± 0.2	0.016901
17864790	BC097998	Fam126b	family with sequence similarity 126, member B	9q31	Rn.149172	7.28 ± 0.19	7.45 ± 0.2	0.016943
17752407	NM_213562	Trim39	tripartite motif-containing 39	20p12	Rn.229996	6.59 ± 0.14	6.75 ± 0.14	0.016988
17738586	NM_001109184	Ccdc169	coiled-coil domain containing 169	2q26	Rn.139535	3.39 ± 0.09	3.48 ± 0.12	0.017002
17759877	NM_001014053	Lrrc26	leucine rich repeat containing 26	3p13	Rn.154622	6.46 ± 0.17	6.32 ± 0.11	0.017134
17699832	NM_001108384	Entpd4	ectonucleoside triphosphate diphosphohydrolase 4	15p11	Rn.34634	9.23 ± 0.1	9.36 ± 0.09	0.017153
17878710	NM_001109504	LOC688539	similar to Fructose-bisphosphate aldolase A (Muscle-type aldolase)	Xq34	Rn.218490	3.6 ± 0.09	3.9 ± 0.25	0.017172
17718710	ENSRNOT00000023613	Gmpr	guanosine monophosphate reductase	17p13	Rn.3862	7.4 ± 0.09	7.26 ± 0.12	0.017205
17623115	ENSRNOT00000027891	Fosl1	fos-like antigen 1	1q43	Rn.11306	5.93 ± 0.05	6.02 ± 0.09	0.017230
17816804	NM_021863	Hspa2	heat shock protein 2	6q24	Rn.211303	5.57 ± 0.21	5.89 ± 0.22	0.017275
17675283	NM_001108328	Zfp358	zinc finger protein 358	12p12	Rn.22648	10.06 ± 0.07	10.15 ± 0.04	0.017304
17819266	NM_022501	Crip2	cysteine-rich protein 2	6q32	Rn.4267	7.43 ± 0.29	7.85 ± 0.2	0.017342
17684702	NR_037358	Mir3570	microRNA mir-3570	---	---	4.66 ± 0.09	4.77 ± 0.12	0.017409
17726743	NM_001106141	RGD1562699	RGD1562699	18q12.1	Rn.137955	5.74 ± 0.18	5.97 ± 0.13	0.017457
17620551	NM_001012469	Il21r	interleukin 21 receptor	1q36	Rn.103248	6.73 ± 0.07	6.87 ± 0.1	0.017460
17879621	NR_032292	Mir742	microRNA mir-742	---	---	2.34 ± 0.06	2.23 ± 0.1	0.017547
17644606	NM_001013965	Tekt4	tektin 4	10q12	Rn.27474	5.59 ± 0.14	5.47 ± 0.11	0.017700
17687810	NM_001109085	LOC498316	hypothetical LOC498316	---	Rn.57389	5.02 ± 0.11	5.15 ± 0.1	0.017707
17679312	ENSRNOT00000019907	Cdh20	cadherin 20	13p13	Rn.62576	5.34 ± 0.13	5.23 ± 0.13	0.017732
17780324	XM_003753852	LOC100362875	hypothetical protein LOC100362875	---	---	5.17 ± 0.18	5 ± 0.18	0.017746
17686570	NM_001005534	Sdhc	succinate dehydrogenase complex, subunit C, integral membrane protein	13q24	Rn.1698	10.04 ± 0.06	9.92 ± 0.09	0.017749
17695734	ENSRNOT00000026293	Inpp5j	inositol polyphosphate-5-phosphatase J	14q21	Rn.23872	8.02 ± 0.11	7.87 ± 0.13	0.017774
17878693	XM_002730280	LOC100361422	rCG38005-like	---	---	3.73 ± 0.19	3.95 ± 0.16	0.017811
17715704	ENSRNOT00000059494	Slc17a4	solute carrier family 17 (sodium phosphate), member 4	17p11	Rn.79713	8.61 ± 0.2	8.4 ± 0.17	0.017907
17716952	ENSRNOT00000065978	Dhtkd1	dehydrogenase E1 and transketolase domain containing 1	17q12.3	Rn.13539	6.02 ± 0.14	6.14 ± 0.08	0.017942
17824403	NM_053620	Cdc42bpb	CDC42 binding protein kinase beta (DMPK-like)	6q32	Rn.105815	9.43 ± 0.05	9.36 ± 0.05	0.017953
17652163	NM_001013862	Cep95	centrosomal protein 95kDa	10q32.1	Rn.155284	7.89 ± 0.08	7.98 ± 0.11	0.017983
17638739	NM_001108511	Tnfrsf26	tumor necrosis factor receptor superfamily, member 26	1q41	Rn.162508	6.61 ± 0.1	6.45 ± 0.07	0.017992
17623977	NM_173137	Fads3	fatty acid desaturase 3	1q43	Rn.35262	8.67 ± 0.12	8.59 ± 0.13	0.018169
17666115	ENSRNOT00000063795	Sec22a	SEC22 vesicle trafficking protein homolog A (S. cerevisiae)	11q22	Rn.34191	7.56 ± 0.07	7.67 ± 0.08	0.018311
17797599	NM_001135780	Mms22l	MMS22-like, DNA repair protein	5q21	Rn.23932	9.42 ± 0.11	9.28 ± 0.14	0.018320
17664120	NM_001013043	Sectm1	secreted and transmembrane 1	10q32.3	Rn.145435	5.89 ± 0.05	5.77 ± 0.09	0.018331
17770130	NM_001100171	Noxa1	NADPH oxidase activator 1	3p13	Rn.162651	5.79 ± 0.2	5.55 ± 0.13	0.018346
17698072	NM_001000521	Olr1619	olfactory receptor 1619	15p14	Rn.142449	6.44 ± 0.13	6.67 ± 0.13	0.018369
17774217	NM_001000326	Olr567	olfactory receptor 567	3q24	Rn.142899	4.41 ± 0.23	4.04 ± 0.22	0.018441
17734841	NM_017091	Pcsk1	proprotein convertase subtilisin/kexin type 1	2q11-q12	Rn.11384	11.77 ± 0.13	11.67 ± 0.08	0.018464
17745059	NM_001012347	Rgs7bp	regulator of G-protein signaling 7 binding protein	2q13	Rn.198108	6.81 ± 0.27	6.56 ± 0.28	0.018490
17696692	NM_001108366	Vrk2	vaccinia related kinase 2	14q22	Rn.231617	7.48 ± 0.14	7.35 ± 0.14	0.018699
17686592	NM_001131001	Fcer1g	Fc fragment of IgE, high affinity I, receptor for; gamma polypeptide	13q24	Rn.201810	5.9 ± 0.22	5.69 ± 0.13	0.018949
17681040	XM_003752646	LOC100362915	rCG46571-like	---	---	5.56 ± 0.12	5.3 ± 0.19	0.018978
17671773	ENSRNOT00000001347	Tecpr1	tectonin beta-propeller repeat containing 1	12p11	Rn.162096	8.59 ± 0.06	8.51 ± 0.06	0.019030
17741129	NM_019280	Gja5	gap junction protein, alpha 5	2q34	Rn.88300	6.09 ± 0.11	5.87 ± 0.13	0.019034
17810995	NM_001191575	Ptpru	protein tyrosine phosphatase, receptor type, U	5q36	Rn.229859	7.16 ± 0.23	7.44 ± 0.31	0.019057
17657745	NM_012650	Shbg	sex hormone binding globulin	10q24	Rn.37473	6.95 ± 0.18	7.14 ± 0.13	0.019087
17798789	NM_023020	Tmeff1	transmembrane protein with EGF-like and two follistatin-like domains 1	5q22	Rn.162809	8.09 ± 0.11	8.02 ± 0.06	0.019147
17862259	XM_002727259	LOC100362606	rCG35631-like	---	Rn.141078	4.81 ± 0.09	4.72 ± 0.1	0.019160
17782245	NR_037383	Mir3587	microRNA mir-3587	---	---	5.05 ± 0.17	5.31 ± 0.12	0.019173
17717673	NM_001139491	LOC680200	similar to zinc finger protein 455	17p14	Rn.9167	4.8 ± 0.33	4.47 ± 0.26	0.019191
17810517	NM_001009693	Thrap3	thyroid hormone receptor associated protein 3	5q36	Rn.231685	10.67 ± 0.03	10.64 ± 0.04	0.019230
17628362	ENSRNOT00000067368	Serac1	serine active site containing 1	1q11	Rn.127764	7.18 ± 0.1	7.26 ± 0.08	0.019241
17656253	NM_001109031	Ccdc69	coiled-coil domain containing 69	10q22	Rn.138612	5.69 ± 0.18	5.4 ± 0.13	0.019274
17635910	NM_001000194	Olr208	olfactory receptor 208	1q33	Rn.141804	5.03 ± 0.29	5.34 ± 0.29	0.019278
17804840	ENSRNOT00000019930	Morn1	MORN repeat containing 1	5q36	Rn.162154	6.98 ± 0.05	7.09 ± 0.08	0.019322
17701884	NM_001000973	Olr1609	olfactory receptor 1609	15p14	Rn.142456	4.23 ± 0.3	3.96 ± 0.18	0.019384
17758569	NM_001007740	Vps26a	vacuolar protein sorting 26 homolog A (S. pombe)	20q11	Rn.3673	9.63 ± 0.06	9.73 ± 0.07	0.019416
17741371	ENSRNOT00000047249	RGD1562971	similar to ribosomal protein L21	2q34	---	7.01 ± 0.25	7.16 ± 0.21	0.019440
17610419	NM_001004217	Katna1	katanin p60 (ATPase-containing) subunit A1	1p13	Rn.47464	8.29 ± 0.06	8.22 ± 0.03	0.019494
17836254	NM_001191784	Srgap1	SLIT-ROBO Rho GTPase activating protein 1	7q22	Rn.208903	7.66 ± 0.17	7.55 ± 0.14	0.019504
17639814	NM_019152	Capn1	calpain 1, (mu/I) large subunit	1q43	Rn.6037	8.93 ± 0.12	9.03 ± 0.13	0.019533
17763093	NM_001008286	Mtx2	metaxin 2	3q23	Rn.24607	8.27 ± 0.1	8.41 ± 0.13	0.019547
17746046	BC158613	LOC64038	sertolin	2q22	Rn.228998	7.99 ± 0.06	7.91 ± 0.05	0.019567
17821831	ENSRNOT00000035309	Heatr5a	HEAT repeat containing 5A	6q22	Rn.7269	7.57 ± 0.1	7.45 ± 0.05	0.019607
17804911	NM_030987	Gnb1	guanine nucleotide binding protein (G protein), beta polypeptide 1	5q36	Rn.126047	11.63 ± 0.07	11.68 ± 0.07	0.019615
17632093	NM_001004258	Nudt19	nudix (nucleoside diphosphate linked moiety X)-type motif 19	1q21	Rn.2820	9.12 ± 0.1	8.97 ± 0.08	0.019624
17661004	NM_173128	Krt20	keratin 20	10q32.1	Rn.9887	4.38 ± 0.21	4.64 ± 0.21	0.019657
17615784	NM_001109143	Cldnd2	claudin domain containing 2	1q22	Rn.125310	5.78 ± 0.19	6 ± 0.1	0.019657
17681031	ENSRNOT00000032157	Rnasel	ribonuclease L (2',5'-oligoisoadenylate synthetase-dependent)	13q21	Rn.228575	5.99 ± 0.17	6.15 ± 0.12	0.019771
17829851	NM_001134880	Chrac1	chromatin accessibility complex 1	7q34	Rn.17653	8.16 ± 0.08	8.11 ± 0.1	0.019837
17733831	ENSRNOT00000058774	RGD1564626	similar to chromodomain Y-like protein 2	19q12	Rn.225302	6.81 ± 0.16	6.68 ± 0.11	0.019839
17691166	NM_022196	Lif	leukemia inhibitory factor	14q21	Rn.44379	7.42 ± 0.17	7.64 ± 0.23	0.019897
17741731	ENSRNOT00000041562	Chia	chitinase, acidic	2q34	Rn.43692	5.84 ± 0.12	5.97 ± 0.09	0.019903
17695141	NM_057116	Ppp2r2c	protein phosphatase 2, regulatory subunit B, gamma	14q21	Rn.54550	7.46 ± 0.1	7.34 ± 0.06	0.019957
17652185	NM_001109050	RGD1565033	similar to hypothetical protein LOC284018 isoform b	10q32.1	Rn.143962	7.07 ± 0.07	7.13 ± 0.06	0.020082
17646737	ENSRNOT00000050426	Fbxw10	F-box and WD repeat domain containing 10	10q23	Rn.225549	5.62 ± 0.07	5.5 ± 0.07	0.020145
17760770	NM_017213	Odf2	outer dense fiber of sperm tails 2	3p12	Rn.91211	9.1 ± 0.06	9.2 ± 0.09	0.020154
17714641	NM_001169578	Diras2	DIRAS family, GTP-binding RAS-like 2	17p14	Rn.214733	9.93 ± 0.23	10.16 ± 0.25	0.020158
17720138	AJ224450	Nid1	nidogen 1	17q12.1	Rn.105658	5.59 ± 0.11	5.32 ± 0.11	0.020375
17843280	NM_001000445	Olr1232	olfactory receptor 1232	8q22	Rn.143537	4.13 ± 0.2	3.81 ± 0.18	0.020455
17767253	NM_031981	Nsfl1c	NSFL1 (p97) cofactor (p47)	3q41	Rn.2771	10.1 ± 0.04	10.05 ± 0.05	0.020476
17658124	NM_001017478	Cxcl16	chemokine (C-X-C motif) ligand 16	10q24	Rn.7070	10.06 ± 0.17	9.84 ± 0.2	0.020508
17843256	NM_001000965	Olr1219	olfactory receptor 1219	8q21	Rn.143547	3.88 ± 0.15	4.12 ± 0.17	0.020705
17667679	NM_001105897	Cct8	chaperonin containing Tcp1, subunit 8 (theta)	11q11	Rn.98524	10.93 ± 0.07	10.86 ± 0.05	0.020710
17658506	NM_001000033	Olr1507	olfactory receptor 1507	10q24	Rn.142080	6.13 ± 0.1	5.93 ± 0.11	0.020747
17792034	ENSRNOT00000058282	LOC690781	Ig kappa chain V-II region RPMI 6410-like	4q31	Rn.154316	3.35 ± 0.48	3.89 ± 0.54	0.020757
17755269	XM_574768	Fam26d	family with sequence similarity 26, member D	20q11	Rn.226625	4.55 ± 0.09	4.72 ± 0.16	0.020790
17658437	NM_001007671	Cyb5d2	cytochrome b5 domain containing 2	10q24	Rn.144924	7.3 ± 0.19	7.52 ± 0.25	0.020838
17832509	NM_001008810	Krt86	keratin 86	7q36	Rn.7913	6.64 ± 0.09	6.55 ± 0.11	0.020880
17792051	ENSRNOT00000048477	LOC502842	Ig kappa chain V-III region MOPC 321-like	4q32	---	3.66 ± 0.38	3.3 ± 0.4	0.020883
17822726	NM_199496	Zbtb25	zinc finger and BTB domain containing 25	6q24	Rn.103377	8.96 ± 0.12	9.05 ± 0.13	0.020912
17756803	ENSRNOT00000000529	Tap1	transporter 1, ATP-binding cassette, sub-family B (MDR/TAP)	20p12	Rn.10763	7.36 ± 0.18	7.6 ± 0.24	0.020975
17868967	ENSRNOT00000050464	LOC690576	similar to Discs large homolog 5 (Placenta and prostate DLG) (Discs large protein P-dlg)	---	---	12.25 ± 0.11	12.12 ± 0.13	0.020992
17775309	NM_001000917	Olr779	olfactory receptor 779	3q34	Rn.142752	4.32 ± 0.08	4.45 ± 0.12	0.021024
17747418	NM_001011949	Ccna1	cyclin A1	2q26	Rn.102823	8.71 ± 0.17	8.91 ± 0.1	0.021027
17647637	NM_172036	Gabarap	GABA(A) receptor-associated protein	10q24	Rn.8411	11.7 ± 0.09	11.77 ± 0.08	0.021089
17726227	XM_577620	RGD1561114	similar to hypothetical protein 4930474N05	18q11	---	2.07 ± 0.17	1.79 ± 0.18	0.021099
17872315	NM_001191733	Nhs	Nance-Horan syndrome (human)	Xq21	Rn.224910	6.66 ± 0.16	6.54 ± 0.1	0.021132
17631873	XM_001079451	RGD1563307	similar to Set beta isoform	1q21	---	6.75 ± 0.2	6.61 ± 0.13	0.021162
17678973	XM_002727980	LOC100362927	replication protein A3-like	---	---	6.63 ± 0.17	6.43 ± 0.14	0.021176
17737510	ENSRNOT00000039308	Pld1	phospholipase D1	2q23.3-q24	Rn.11130	6 ± 0.52	6.3 ± 0.48	0.021181
17777527	ENSRNOT00000028887	Pcna	proliferating cell nuclear antigen	3q36	Rn.223	11.42 ± 0.05	11.35 ± 0.07	0.021182
17797231	XM_003749904	LOC100910862	uncharacterized LOC100910862	---	---	5.5 ± 0.16	5.35 ± 0.11	0.021258
17707844	NM_001106083	Ing2	inhibitor of growth family, member 2	16q11	Rn.20482	8.17 ± 0.04	8.1 ± 0.05	0.021294
17757367	ENSRNOT00000067864	LOC100361081	BTB (POZ) domain containing 9	---	---	8.64 ± 0.06	8.57 ± 0.06	0.021359
17727558	ENSRNOT00000016419	Cdh16	cadherin 16	19p14	Rn.3478	6.09 ± 0.15	5.97 ± 0.07	0.021602
17849996	NM_001000428	Olr1130	olfactory receptor 1130	8q13	Rn.143606	2.82 ± 0.08	2.59 ± 0.2	0.021631
17802767	ENSRNOT00000012710	Gpr3	G protein-coupled receptor 3	5q36	Rn.83629	7.07 ± 0.12	6.97 ± 0.11	0.021634
17686565	NM_001135992	LOC498276	Fc gamma receptor II beta	13q24	---	5.66 ± 0.09	5.59 ± 0.12	0.021643
17733392	ENSRNOT00000019810	Dhx38	DEAH (Asp-Glu-Ala-His) box polypeptide 38	19q12	Rn.35093	7.86 ± 0.05	7.75 ± 0.06	0.021672
17678330	NM_181638	Tbx3	T-box 3	12q16	Rn.162144	5.4 ± 0.12	5.23 ± 0.18	0.021704
17870134	NM_001107331	Irx1	iroquois homeobox 1	17p14	Rn.46018	3.71 ± 0.09	3.9 ± 0.09	0.021709
17722643	NM_001014783	Pcdhb3	protocadherin beta 3	18p11	Rn.214506	6.72 ± 0.17	6.87 ± 0.15	0.021722
17640864	NM_001001276	Olr377	olfactory receptor 377	1q43	Rn.141674	5.02 ± 0.14	5.25 ± 0.18	0.021760
17632623	NM_024363	Prmt1	protein arginine methyltransferase 1	1q22	Rn.5870	9.44 ± 0.1	9.3 ± 0.12	0.021820
17826710	NM_001191776	Casp14	caspase 14	7q11	Rn.228179	4.44 ± 0.05	4.2 ± 0.17	0.021825
17818705	NR_032772	Mir496	microRNA mir-496	---	---	3.51 ± 0.18	3.63 ± 0.16	0.021830
17691433	ENSRNOT00000041303	LOC100360491	60S ribosomal protein L13-like	---	---	8.86 ± 0.25	9.05 ± 0.25	0.022045
17702981	NM_001106039	Mdp1	magnesium-dependent phosphatase 1	15p13	Rn.19870	7 ± 0.12	6.92 ± 0.09	0.022174
17866609	NM_001109311	RGD1563692	similar to hypothetical protein FLJ22671	9q36	Rn.41540	6.34 ± 0.1	6.51 ± 0.18	0.022234
17827956	NM_001135814	Mgat4c	mannosyl (alpha-1,3-)-glycoprotein beta-1,4-N-acetylglucosaminyltransferase, isozyme C (putative)	7q13	Rn.144889	2.86 ± 0.09	2.99 ± 0.05	0.022250
17657959	NM_001017476	LOC497940	similar to RIKEN cDNA 2810408A11	10q24	Rn.123492	7.67 ± 0.14	7.95 ± 0.26	0.022305
17789260	NM_001044265	Steap4	STEAP family member 4	4q12	Rn.16959	5.69 ± 0.15	5.47 ± 0.12	0.022345
17811541	ENSRNOT00000014415	Lypla2	lysophospholipase II	5q36	Rn.8586	9.56 ± 0.2	9.65 ± 0.21	0.022348
17823211	NM_001109485	Syndig1l	synapse differentiation inducing 1-like	6q31	Rn.171669	8.11 ± 0.23	8.26 ± 0.17	0.022394
17861669	NM_001001121	Olr1347	olfactory receptor 1347	9q36	Rn.109887	4.1 ± 0.24	4.28 ± 0.26	0.022399
17645565	NM_001001012	Olr1405	olfactory receptor 1405	10q22	Rn.142165	4.31 ± 0.19	4.04 ± 0.2	0.022429
17810499	NM_001162535	Sh3d21	SH3 domain containing 21	5q36	Rn.206632	6.4 ± 0.05	6.29 ± 0.08	0.022530
17828988	NM_001012116	Spag1	sperm associated antigen 1	7q22	Rn.45841	5.97 ± 0.12	5.93 ± 0.11	0.022554
17839278	NM_001130578	Rps19bp1	ribosomal protein S19 binding protein 1	7q34	Rn.141540	7.29 ± 0.1	7.24 ± 0.12	0.022570
17631885	GU269241	LOC494538	ABP beta	---	Rn.78317	4.55 ± 0.15	4.77 ± 0.17	0.022583
17635673	NM_001000739	Olr150	olfactory receptor 150	1q32	Rn.141850	4.65 ± 0.37	4.4 ± 0.21	0.022612
17675670	ENSRNOT00000001263	Lnx2	ligand of numb-protein X 2	12p11	Rn.162084	9.88 ± 0.12	10.02 ± 0.16	0.022674
17651696	NM_024150	Arf2	ADP-ribosylation factor 2	10q32.1	Rn.62175	7.08 ± 0.07	6.94 ± 0.13	0.022677
17804808	ENSRNOT00000019028	Pank4	pantothenate kinase 4	5q36	Rn.17321	7.29 ± 0.08	7.39 ± 0.05	0.022718
17763881	NM_001107746	Kbtbd4	kelch repeat and BTB (POZ) domain containing 4	3q24	Rn.862	8.31 ± 0.06	8.39 ± 0.03	0.022753
17748264	NM_001135717	Rbm46	RNA binding motif protein 46	2q34	Rn.145040	5.31 ± 0.09	5.1 ± 0.2	0.022771
17727664	NM_053392	Cdh11	cadherin 11	19p14	Rn.8900	5.38 ± 0.12	5.57 ± 0.09	0.022912
17824501	NR_037319	Mir3545	microRNA mir-3545	---	---	4.34 ± 0.08	4.24 ± 0.04	0.022950
17678931	ENSRNOT00000046920	LOC304558	similar to TPR repeat-containing protein KIAA1043	12q16	Rn.137233	6.51 ± 0.12	6.65 ± 0.11	0.022995
17622056	NM_001100520	Ric8a	resistance to inhibitors of cholinesterase 8 homolog A (C. elegans)	1q41	Rn.94796	8.07 ± 0.04	8.12 ± 0.03	0.023082
17653081	ENSRNOT00000049177	Slc26a11	solute carrier family 26, member 11	10q32.3	Rn.59792	6.64 ± 0.11	6.52 ± 0.05	0.023087
17648443	BC086519	LOC100360406	rCG34104-like	---	Rn.101331	9.82 ± 0.15	9.65 ± 0.14	0.023092
17632692	NM_033351	Fcgrt	Fc fragment of IgG, receptor, transporter, alpha	1q22	Rn.15845	5.7 ± 0.11	5.53 ± 0.13	0.023093
17705515	ENSRNOT00000041551	Fgf14	fibroblast growth factor 14	15q25	Rn.44476	8.58 ± 0.17	8.67 ± 0.17	0.023138
17795180	ENSRNOT00000007634	Tulp3	tubby-like protein 3	4q42	Rn.222911	8.13 ± 0.11	8.22 ± 0.13	0.023182
17759075	ENSRNOT00000043491	RGD1564370	similar to 60S ribosomal protein L7a	20q12	---	5.91 ± 0.2	5.52 ± 0.29	0.023205
17617671	XM_218829	RGD1308541	hypothetical LOC308768	1q31	Rn.230195	9.38 ± 0.08	9.34 ± 0.06	0.023268
17856156	ENSRNOT00000013519	Crtap	cartilage associated protein	8q32	Rn.229070	8.9 ± 0.26	8.99 ± 0.25	0.023326
17622011	NM_001000243	Olr315	olfactory receptor 315	1q41	Rn.141724	3.7 ± 0.25	4.06 ± 0.35	0.023327
17806407	ENSRNOT00000060765	Ddx58	DEAD (Asp-Glu-Ala-Asp) box polypeptide 58	5q22	Rn.38642	7.52 ± 0.19	7.72 ± 0.11	0.023373
17728188	NM_133295	Ces1d	carboxylesterase 1D	19p11	Rn.225887	5.76 ± 0.12	5.55 ± 0.1	0.023392
17735148	NM_001109174	Ankrd34b	ankyrin repeat domain 34B	2q12	Rn.203372	6.19 ± 0.09	5.99 ± 0.14	0.023462
17766082	XM_215832	Fbln7	fibulin 7	3q36	Rn.198656	5.93 ± 0.09	5.79 ± 0.17	0.023599
17861023	ENSRNOT00000024306	Psmd1	proteasome (prosome, macropain) 26S subunit, non-ATPase, 1	9q35	Rn.2891	11.24 ± 0.09	11.13 ± 0.11	0.023753
17635719	NM_001001029	Olr175	olfactory receptor 175	1q33	Rn.141831	4.87 ± 0.23	5.11 ± 0.17	0.023802
17634541	NM_053309	Homer2	homer homolog 2 (Drosophila)	1q31	Rn.30014	8.37 ± 0.17	8.31 ± 0.17	0.023830
17722103	NM_001012163	Lims2	LIM and senescent cell antigen like domains 2	18p12	Rn.115282	5.86 ± 0.06	5.99 ± 0.11	0.023900
17720237	NM_001108418	Heatr1	HEAT repeat containing 1	17q12.1	Rn.47600	8.2 ± 0.16	8.03 ± 0.15	0.023934
17647775	NM_001105800	Zmynd15	zinc finger, MYND-type containing 15	10q24	Rn.163126	6.32 ± 0.05	6.2 ± 0.07	0.023958
17790962	ENSRNOT00000043527 // ENSRNOT00000043527	LOC100365995 // RGD1560283	rCG28262-like // similar to trypsinogen 8	--- // 4q22	Rn.91492	4.74 ± 0.15	5.11 ± 0.36	0.023980
17858604	NM_001025709	Pdcl3	phosducin-like 3	9q21	Rn.103207	9.08 ± 0.09	8.98 ± 0.1	0.024078
17846901	NM_001014095	Dzip1l	DAZ interacting protein 1-like	8q31	Rn.104060	6.42 ± 0.14	6.65 ± 0.09	0.024099
17668696	ENSRNOT00000033657	Myh15	myosin, heavy chain 15	11q21	Rn.225495	4.43 ± 0.14	4.25 ± 0.08	0.024116
17689370	ENSRNOT00000002976	Clock	clock homolog (mouse)	14p11	Rn.205839	11.09 ± 0.05	11.03 ± 0.03	0.024218
17633027	NM_031013	Abcc6	ATP-binding cassette, subfamily C (CFTR/MRP), member 6	1q22	Rn.29976	5.88 ± 0.11	5.73 ± 0.15	0.024241
17742730	NM_001007640	Ints12	integrator complex subunit 12	2q43	Rn.103500	8.21 ± 0.09	8.27 ± 0.05	0.024273
17855158	NM_001009669	Uba5	ubiquitin-like modifier activating enzyme 5	8q32	Rn.228670	8.63 ± 0.08	8.71 ± 0.09	0.024311
17824953	ENSRNOT00000066993	LOC100365401	Igh protein-like	---	---	2.82 ± 0.14	2.59 ± 0.07	0.024376
17880911	XM_345891	RGD1564127	similar to groucho protein GRG1-LDLZ2; Grg1-LDLZ2	8q11	---	4.4 ± 0.29	4.87 ± 0.22	0.024405
17791690	ENSRNOT00000039316	RGD1565690	similar to mKIAA2027 protein	4q24	---	10.97 ± 0.11	10.75 ± 0.14	0.024418
17639758	NM_001107573	Tigd3	tigger transposable element derived 3	1q43	Rn.49556	6.73 ± 0.16	6.51 ± 0.04	0.024449
17847697	NM_001134532	RGD1311095	similar to hypothetical protein FLJ20259	8q32	Rn.211685	10.1 ± 0.06	10.14 ± 0.04	0.024512
17635841	NM_031357	Tpp1	tripeptidyl peptidase I	1q33	Rn.162472	11.43 ± 0.07	11.54 ± 0.1	0.024527
17796835	NM_001107898	Slco5a1	solute carrier organic anion transporter family, member 5A1	5q11	Rn.229673	5.84 ± 0.06	5.71 ± 0.13	0.024531
17632327	NM_001003977	Klk1c6	kallikrein 1-related peptidase C6	1q22	Rn.141979	3.58 ± 0.17	3.91 ± 0.16	0.024548
17716175	NM_001107358	Zfp438	zinc finger protein 438	17q12.1	Rn.51710	7.89 ± 0.12	8.02 ± 0.12	0.024584
17772052	NM_001033701	Zeb2	zinc finger E-box binding homeobox 2	3q12	Rn.59710	5.96 ± 0.08	6.06 ± 0.11	0.024596
17640591	NM_001007736	Tmem109	transmembrane protein 109	1q43	Rn.1105	10.62 ± 0.08	10.64 ± 0.07	0.024616
17817929	NM_001106753	Cpsf2	cleavage and polyadenylation specific factor 2, 100kDa	6q32	Rn.8038	9.49 ± 0.08	9.4 ± 0.06	0.024641
17712683	ENSRNOT00000018501	Defa	defensin, alpha 5, Paneth cell-specific	16q12.5	Rn.91221	4.46 ± 0.14	4.27 ± 0.11	0.024677
17727176	NM_001107374	RGD1308601	similar to hypothetical protein	18q12.3	Rn.212915	8.79 ± 0.09	8.9 ± 0.12	0.024723
17864675	ENSRNOT00000058841	Rftn2	raftlin family member 2	9q31	Rn.28137	5.87 ± 0.08	5.98 ± 0.08	0.024735
17635403	ENSRNOT00000026925	Folr2	folate receptor 2 (fetal)	1q32	Rn.8801	4.86 ± 0.08	4.7 ± 0.11	0.024768
17756750	NM_001164826	RT1-Db2	RT1 class II, locus Db2	---	Rn.148699	5.98 ± 0.08	5.83 ± 0.06	0.024812
17842190	XM_001075118	Mbd3l3	methyl-CpG binding domain protein 3-like 3	8q12	---	4.71 ± 0.2	4.27 ± 0.34	0.024830
17760081	ENSRNOT00000037403	Obp2b	odorant binding protein 2B	3p13	Rn.11371	5.29 ± 0.18	5.14 ± 0.18	0.024855
17708921	FQ214349	LOC100362321	rCG43335-like	---	Rn.23248	7.87 ± 0.09	7.93 ± 0.11	0.024876
17834755	ENSRNOT00000034213	Tdg	thymine-DNA glycosylase	7q13	Rn.98685	9.76 ± 0.05	9.69 ± 0.07	0.024904
17864386	NM_001012226	Stat4	signal transducer and activator of transcription 4	9q22	Rn.137580	4.67 ± 0.08	4.51 ± 0.13	0.024926
17733220	NM_019229	Slc12a4	solute carrier family 12 (potassium/chloride transporters), member 4	19q12	Rn.32091	7.07 ± 0.3	6.79 ± 0.16	0.025017
17735806	ENSRNOT00000013854	LOC100362324	DEAH (Asp-Glu-Ala-His) box polypeptide 29	---	Rn.103224	8.58 ± 0.1	8.44 ± 0.09	0.025024
17659003	NM_001108284	Ksr1	kinase suppressor of ras 1	10q25	Rn.179021	6.91 ± 0.11	6.81 ± 0.1	0.025150
17630390	NM_001109422	Bcl3	B-cell CLL/lymphoma 3	1q21	Rn.198135	6.82 ± 0.14	7.04 ± 0.13	0.025271
17655140	NM_012601	Mpg	N-methylpurine-DNA glycosylase	10q12	Rn.11241	5.81 ± 0.11	5.97 ± 0.08	0.025277
17776141	ENSRNOT00000015086	Ubr1	ubiquitin protein ligase E3 component n-recognin 1	3q35	Rn.117179	9.45 ± 0.05	9.38 ± 0.04	0.025292
17708107	ENSRNOT00000037685	Mtus1	microtubule associated tumor suppressor 1	16q12.1	Rn.95344	9.14 ± 0.07	9.22 ± 0.11	0.025293
17653551	XR_006411	LOC497848	hypothetical LOC497848	10q11	Rn.164528	5.02 ± 0.19	4.86 ± 0.15	0.025295
17635936	NM_001001035	Olr232	olfactory receptor 232	1q33	Rn.141787	3.53 ± 0.49	4.25 ± 0.67	0.025369
17664233	XM_001064307	LOC683062	similar to voltage-dependent anion channel 1	---	---	5.18 ± 0.18	4.99 ± 0.15	0.025372
17872480	NM_001191734	Ptchd1	patched domain containing 1	Xq22	Rn.231432	6.22 ± 0.14	6.36 ± 0.05	0.025378
17649608	XM_003750885	LOC100912616	extracellular peptidase inhibitor-like	---	---	3.69 ± 0.24	4.02 ± 0.25	0.025401
17657885	BC079298	LOC497938	similar to RIKEN cDNA 4933402P03	10q24	Rn.195918	5.18 ± 0.05	5.26 ± 0.06	0.025491
17839571	NM_022240	A4galt	alpha 1,4-galactosyltransferase	7q34	Rn.48584	6.02 ± 0.12	5.9 ± 0.1	0.025499
17848911	NM_182844	Myrip	myosin VIIA and Rab interacting protein	8q32	Rn.161974	8.28 ± 0.11	8.35 ± 0.11	0.025536
17759768	NM_001106554	Il36a	interleukin 36, alpha	3p13	Rn.218666	4.64 ± 0.17	4.8 ± 0.14	0.025548
17722727	ENSRNOT00000067185	Pcdhg@	protocadherin gamma cluster	---	Rn.8628	5.65 ± 0.13	5.84 ± 0.05	0.025629
17688688	NM_017361	Nup54	nucleoporin 54	14p22	Rn.11160	9.14 ± 0.06	9.05 ± 0.08	0.025636
17632851	NM_021758	Lin7b	lin-7 homolog b (C. elegans)	1q22	Rn.44184	7.88 ± 0.15	8.02 ± 0.11	0.025639
17635327	NM_057124	P2ry6	pyrimidinergic receptor P2Y, G-protein coupled, 6	1q32	Rn.10671	5.68 ± 0.1	5.5 ± 0.06	0.025659
17763560	NM_031349	Aplnr	apelin receptor	3q24	Rn.7965	5.67 ± 0.12	5.58 ± 0.11	0.025866
17666206	NM_001014230	Iqcg	IQ motif containing G	11q22	Rn.34337	5.58 ± 0.13	5.78 ± 0.12	0.025877
17737660	NR_001567	Terc	telomerase RNA component	2q24	---	6.86 ± 0.15	7.09 ± 0.08	0.026014
17695158	XM_223518	Ccdc96	coiled-coil domain containing 96	14q21	Rn.47243	5.99 ± 0.04	5.94 ± 0.06	0.026136
17852294	NM_031025	Dlat	dihydrolipoamide S-acetyltransferase	8q23	Rn.15413	8.64 ± 0.12	8.48 ± 0.08	0.026140
17717825	NR_031832	Mir27b	microRNA mir-27b	---	---	7.19 ± 0.13	7.41 ± 0.08	0.026150
17836787	NR_032755	Mir875	microRNA mir-875	---	---	2.5 ± 0.07	2.67 ± 0.16	0.026170
17781197	NM_001106629	Steap1	six transmembrane epithelial antigen of the prostate 1	4q12	Rn.51773	4.09 ± 0.1	3.87 ± 0.14	0.026182
17665780	NM_017195	Gap43	growth associated protein 43	11q21	Rn.10928	8.36 ± 0.15	8.21 ± 0.08	0.026220
17705431	NM_001109386	Gpr183	G protein-coupled receptor 183	15q25	Rn.179130	6.56 ± 0.03	6.44 ± 0.09	0.026226
17619198	NM_001000176	Olr171	olfactory receptor 171	1q33	Rn.141834	4.07 ± 0.22	3.73 ± 0.22	0.026253
17865098	NM_033483	Crygc	crystallin, gamma C	9q32-q33	Rn.81172	2.57 ± 0.25	2.31 ± 0.1	0.026314
17737323	NM_001108940	Bhlhe22	basic helix-loop-helix family, member e22	2q24	Rn.161818	6.51 ± 0.15	6.74 ± 0.09	0.026334
17880949	ENSRNOT00000022051	Sphkap	SPHK1 interactor, AKAP domain containing	9q34	Rn.224884	5.56 ± 0.17	5.75 ± 0.18	0.026358
17779587	NM_001110345	Ube2v1	ubiquitin-conjugating enzyme E2 variant 1	3q42	Rn.220168	10.13 ± 0.04	10.03 ± 0.07	0.026379
17755968	NM_001000896	Olr1726	olfactory receptor 1726	20p12	Rn.142668	3.02 ± 0.34	3.34 ± 0.3	0.026449
17860972	NM_001014220	Sp100	SP100 nuclear antigen	9q35	Rn.15232	4.64 ± 0.27	4.98 ± 0.31	0.026451
17611428	NM_001190999	Plekhg1	pleckstrin homology domain containing, family G (with RhoGef domain) member 1	1p11	Rn.225479	6.64 ± 0.16	6.84 ± 0.14	0.026458
17848621	NM_001191080	Golga4	golgin A4	8q32	Rn.198228	7.67 ± 0.13	7.81 ± 0.09	0.026461
17612300	NM_001107466	Fam120b	family with sequence similarity 120B	1q12	Rn.2666	8.72 ± 0.1	8.77 ± 0.06	0.026504
17784016	NM_001134622	Fam190a	family with sequence similarity 190, member A	4q24	Rn.214749	7.49 ± 0.18	7.62 ± 0.2	0.026686
17679252	NM_053788	Stx1a	syntaxin 1A (brain)	12q12	Rn.9943	9.83 ± 0.06	9.78 ± 0.08	0.026721
17726812	ENSRNOT00000042352	Alpk2	alpha-kinase 2	18q12.1	Rn.225534	5.45 ± 0.09	5.61 ± 0.11	0.026815
17666192	NM_001025402	Umps	uridine monophosphate synthetase	11q22	Rn.102010	10.16 ± 0.07	10.1 ± 0.06	0.026828
17699080	NM_019323	Mcpt9	mast cell protease 9	15p12	Rn.10651	2.34 ± 0.13	2.51 ± 0.21	0.026932
17640237	NM_138908	Slc22a25	solute carrier family 22, member 25	1q43	Rn.31066	3.81 ± 0.24	4.05 ± 0.22	0.026977
17762606	NM_001108583	Bbs5	Bardet-Biedl syndrome 5	3q21	Rn.45505	7.08 ± 0.18	7.24 ± 0.13	0.026977
17856745	NM_001024266	Lztfl1	leucine zipper transcription factor-like 1	8q32	Rn.25212	7.57 ± 0.17	7.68 ± 0.11	0.026984
17616470	ENSRNOT00000028546	Dbp	D site of albumin promoter (albumin D-box) binding protein	1q22	Rn.11274	11.4 ± 0.12	11.53 ± 0.12	0.027025
17661505	NM_001191651	Ghdc	GH3 domain containing	10q32.1	Rn.19984	7.44 ± 0.16	7.61 ± 0.14	0.027109
17656711	FQ223523	Zfp496	zinc finger protein 496	10q22	Rn.13860	10.02 ± 0.11	10.17 ± 0.1	0.027123
17817885	NM_031969	Calm1	calmodulin 1	6q31-q32	Rn.4166	10.05 ± 0.06	9.98 ± 0.04	0.027169
17831704	NM_012490	Acr	acrosin	7q34-q35	Rn.10423	6.16 ± 0.23	6.06 ± 0.24	0.027176
17801956	NM_001108677	Mtf1	metal-regulatory transcription factor 1	5q36	Rn.20005	10.21 ± 0.07	10.12 ± 0.1	0.027224
17786961	ENSRNOT00000051525	Clec4a2	C-type lectin domain family 4, member A2	4q42	Rn.129074	4.46 ± 0.19	4.17 ± 0.08	0.027258
17654329	NM_001127606	LOC100158225	hypothetical protein LOC100158225	---	Rn.136671	7.74 ± 0.06	7.69 ± 0.07	0.027298
17715807	NM_001033710	Prss16	protease, serine, 16 (thymus)	17q11	Rn.111537	5.3 ± 0.19	5.2 ± 0.18	0.027326
17716343	ENSRNOT00000006790 // ENSRNOT00000006790	LOC690806 // LOC689145	hypothetical protein LOC690806 // hypothetical protein LOC689145	17p12 // 17q12.1	Rn.23454 // Rn.201352	10.31 ± 0.11	10.19 ± 0.12	0.027351
17706828	NM_001106065	Ocel1	occludin/ELL domain containing 1	16p14	Rn.98475	8.4 ± 0.09	8.51 ± 0.07	0.027389
17668398	NM_001001352	Olr1537	olfactory receptor 1537	11q12	Rn.142271	7 ± 0.25	6.67 ± 0.12	0.027400
17674407	NM_001191667	Ccdc64	coiled-coil domain containing 64	12q16	Rn.166161	9.09 ± 0.08	9.13 ± 0.08	0.027488
17657828	ENSRNOT00000046484	Polr2a	polymerase (RNA) II (DNA directed) polypeptide A	10q24	Rn.163136	10.48 ± 0.19	10.39 ± 0.16	0.027534
17739321	NM_001135716	Map9	microtubule-associated protein 9	2q33	Rn.230394	9.58 ± 0.12	9.67 ± 0.07	0.027542
17854606	ENSRNOT00000068626	LOC501033	similar to UPF0258 protein KIAA1024	8q31	---	5.42 ± 0.17	5.65 ± 0.16	0.027666
17815851	ENSRNOT00000006562	Akap6	A kinase (PRKA) anchor protein 6	6q23	Rn.147642	5.47 ± 0.12	5.66 ± 0.09	0.027690
17829176	NM_001197907	Oxr1	oxidation resistance 1	7q31	Rn.4252	8.27 ± 0.11	8.18 ± 0.07	0.027775
17671671	ENSRNOT00000001302	Zfp394	zinc finger protein 394	12p11	Rn.101891	8.03 ± 0.12	8.14 ± 0.07	0.027883
17632636	NM_001108480	Bcl2l12	BCL2-like 12 (proline rich)	1q22	Rn.106127	5.95 ± 0.08	5.76 ± 0.13	0.027887
17874985	NM_001106342	Pnma3	paraneoplastic antigen MA3	Xq37	Rn.218329	4.39 ± 0.2	4.23 ± 0.17	0.028062
17875520	NM_001191585	Lonrf3	LON peptidase N-terminal domain and ring finger 3	Xq12	Rn.95673	4.75 ± 0.16	4.45 ± 0.29	0.028080
17852996	NM_134340	Clk3	CDC-like kinase 3	8q24	Rn.10340	8.23 ± 0.09	8.17 ± 0.08	0.028180
17706392	NM_001013999	Lrrc18	leucine rich repeat containing 18	16p16	Rn.159999	6.19 ± 0.2	6.36 ± 0.1	0.028196
17810572	ENSRNOT00000042371	Eif2c3	eukaryotic translation initiation factor 2C, 3	5q36	Rn.92025	8.76 ± 0.06	8.66 ± 0.03	0.028238
17636433	NM_001024751	Sox6	SRY (sex determining region Y)-box 6	1q34	Rn.76073	5.44 ± 0.12	5.54 ± 0.09	0.028246
17653887	NM_001014115	LOC360479	similar to hypothetical protein	10q12	Rn.3653	6.81 ± 0.08	6.99 ± 0.1	0.028309
17748270	NM_022280	Lrat	lecithin-retinol acyltransferase (phosphatidylcholine-retinol-O-acyltransferase)	2q34	Rn.137431	5.13 ± 0.04	4.95 ± 0.17	0.028313
17750880	NM_001004227	Rtcd1	RNA terminal phosphate cyclase domain 1	2q41	Rn.25445	10.46 ± 0.06	10.35 ± 0.1	0.028345
17677564	NM_001024236	Gtf2h3	general transcription factor IIH, polypeptide 3	12q15	Rn.203542	9.56 ± 0.06	9.48 ± 0.06	0.028371
17765662	NM_001107768	Sema6d	sema domain, transmembrane domain (TM), and cytoplasmic domain, (semaphorin) 6D	3q35	Rn.8257	7.32 ± 0.26	7.54 ± 0.28	0.028403
17703186	NM_153466	Gzmf	granzyme F	15p12	Rn.10534	3.82 ± 0.27	3.56 ± 0.28	0.028452
17639564	NM_001024242	Ctsw	cathepsin W	1q43	Rn.34406	5.55 ± 0.13	5.31 ± 0.14	0.028457
17823658	AY445136	Eml5	echinoderm microtubule associated protein like 5	6q32	Rn.19254	9.31 ± 0.24	9.08 ± 0.24	0.028485
17669287	XM_003751058	LOC689217	similar to mRNA capping enzyme (HCE) (MCE1)	11q22	---	5.36 ± 0.15	5.04 ± 0.19	0.028496
17780106	NM_001108968	Ptk6	PTK6 protein tyrosine kinase 6	3q43	Rn.218527	5.38 ± 0.12	5.2 ± 0.06	0.028513
17641030	NM_022276	Gcnt1	glucosaminyl (N-acetyl) transferase 1, core 2	1q43	Rn.162516	5.01 ± 0.11	4.79 ± 0.08	0.028536
17755932	NM_001000888	Olr1692	olfactory receptor 1692	20p12	Rn.142685	2.86 ± 0.21	2.58 ± 0.2	0.028559
17879267	NM_001106949	Mbnl3	muscleblind-like 3 (Drosophila)	Xq36	Rn.105030	7.04 ± 0.18	7.16 ± 0.14	0.028609
17833862	ENSRNOT00000064886	Abca7	ATP-binding cassette, subfamily A (ABC1), member 7	7q11	Rn.25281	7.52 ± 0.11	7.43 ± 0.13	0.028717
17621775	NM_032614	Glrx3	glutaredoxin 3	1q41	Rn.3578	10.54 ± 0.1	10.43 ± 0.07	0.028751
17743225	ENSRNOT00000067165	LOC100361841	kynurenine aminotransferase III-like	---	---	5.35 ± 0.1	5.57 ± 0.14	0.028758
17773309	ENSRNOT00000058234	Atp5g3	ATP synthase, H+ transporting, mitochondrial Fo complex, subunit C3 (subunit 9)	3q23	Rn.2180	10.06 ± 0.06	9.96 ± 0.08	0.028801
17828251	NM_053594	Ptprr	protein tyrosine phosphatase, receptor type, R	7q22	Rn.6277	7 ± 0.12	7.16 ± 0.08	0.028834
17661659	NM_053739	Becn1	beclin 1, autophagy related	10q32.1	Rn.2776	9.35 ± 0.1	9.28 ± 0.11	0.028872
17872826	NM_001199178	Apoo	apolipoprotein O	Xq31	Rn.2579	9.27 ± 0.1	9.36 ± 0.09	0.028879
17811071	NM_001109268	Gmeb1	glucocorticoid modulatory element binding protein 1	5q36	Rn.219045	8.78 ± 0.11	8.66 ± 0.13	0.028899
17642899	FQ215762	LOC100910342	BBSome-interacting protein 1-like	---	---	9.79 ± 0.08	9.92 ± 0.14	0.028902
17717687	BC162040	LOC680222	similar to zinc finger protein 748 isoform 2	17p14	Rn.225408 // Rn.228824	8.13 ± 0.09	8.24 ± 0.06	0.028905
17843294	NM_001000811	Olr1239	olfactory receptor 1239	8q22	Rn.143531	2.29 ± 0.32	2.59 ± 0.22	0.028992
17709059	NM_001037551	Defb37	defensin beta 37	16q12.5	Rn.155452	3.78 ± 0.27	3.61 ± 0.2	0.028992
17722896	NM_001191894	Stk32a	serine/threonine kinase 32A	18p11	Rn.214945	8.17 ± 0.33	8.59 ± 0.28	0.029193
17617409	NM_001127561	Cers3	ceramide synthase 3	1q22	Rn.130397	5.16 ± 0.06	5.01 ± 0.12	0.029299
17866623	NM_001009362	Pask	PAS domain containing serine/threonine kinase	9q36	Rn.66676	6.92 ± 0.14	6.83 ± 0.15	0.029385
17840760	NM_001106793	Ddx23	DEAD (Asp-Glu-Ala-Asp) box polypeptide 23	7q36	Rn.2319	10.38 ± 0.09	10.3 ± 0.07	0.029401
17872814	BC100149	LOC367830	similar to FAM48A protein	Xq31	Rn.141105	5.92 ± 0.12	5.73 ± 0.1	0.029582
17675791	NM_001012351	Cpsf4	cleavage and polyadenylation specific factor 4	12p11	Rn.104788	8.1 ± 0.13	8.01 ± 0.16	0.029682
17779688	NM_001107813	Zfp217	zinc finger protein 217	3q42	Rn.214135	4.23 ± 0.15	4.36 ± 0.17	0.029811
17754816	NM_001168586	Rufy2	RUN and FYVE domain containing 2	20p11	Rn.214538	9.42 ± 0.15	9.52 ± 0.09	0.029822
17759120	ENSRNOT00000057218	Naglt1	Na+ dependent glucose transporter 1	20q12	Rn.22741	5.64 ± 0.09	5.75 ± 0.1	0.029879
17673614	NM_001191665	Rilpl1	Rab interacting lysosomal protein-like 1	12q15	Rn.62627	8.1 ± 0.09	8.19 ± 0.09	0.029901
17840679	XM_001061122	Olr1102	olfactory receptor 1102	7q36	---	7.35 ± 0.07	7.2 ± 0.09	0.030001
17736965	NM_001109178	Fam173b	family with sequence similarity 173, member B	2q22	Rn.30929	7.96 ± 0.08	8.07 ± 0.1	0.030028
17867438	NM_001109312	Vwc2	von Willebrand factor C domain containing 2	---	Rn.121577	6.23 ± 0.09	6.33 ± 0.08	0.030083
17819839	NM_019268	Slc8a1	solute carrier family 8 (sodium/calcium exchanger), member 1	6q12	Rn.118972	8.99 ± 0.18	8.95 ± 0.15	0.030117
17801129	NM_001044267	Mknk1	MAP kinase-interacting serine/threonine kinase 1	5q36	Rn.230218	8.94 ± 0.12	9.05 ± 0.16	0.030178
17782956	NM_001109392	LOC680112	hypothetical protein LOC680112	4q22	Rn.134394	4.91 ± 0.12	4.74 ± 0.11	0.030333
17795080	ENSRNOT00000049662	Dyrk4	dual-specificity tyrosine-(Y)-phosphorylation regulated kinase 4	4q42	---	5.11 ± 0.13	4.97 ± 0.08	0.030356
17832077	NM_001000425	Olr1111	olfactory receptor 1111	7q36	Rn.143284	5.71 ± 0.07	5.57 ± 0.15	0.030415
17840920	NM_053367	Dhh	desert hedgehog	7q36	Rn.84274	6.33 ± 0.1	6.2 ± 0.08	0.030427
17644038	NM_031634	Mefv	Mediterranean fever	10q12	Rn.29105	6.33 ± 0.11	6.2 ± 0.07	0.030465
17803723	ENSRNOT00000066203	Iffo2	intermediate filament family orphan 2	5q36	Rn.222020	8.23 ± 0.26	8.35 ± 0.22	0.030472
17841812	ENSRNOT00000061973	Casp4	caspase 4, apoptosis-related cysteine peptidase	8q11	Rn.16195	5.79 ± 0.18	6.22 ± 0.35	0.030655
17865068	ENSRNOT00000032782	Plekhm3	pleckstrin homology domain containing, family M, member 3	9q32	Rn.225165	6.36 ± 0.04	6.21 ± 0.13	0.030695
17656401	NM_001172089	Gemin5	gem (nuclear organelle) associated protein 5	10q22	Rn.18501	8.48 ± 0.14	8.37 ± 0.11	0.030762
17794096	NM_001024275	Rassf4	Ras association (RalGDS/AF-6) domain family member 4	4q42	Rn.195253	5.61 ± 0.1	5.43 ± 0.14	0.030934
17874696	ENSRNOT00000067922	LOC100365137	rCG39251-like	---	---	2.82 ± 0.1	2.64 ± 0.07	0.030977
17783399	NM_001033923	Gimap8	GTPase, IMAP family member 8	4q24	Rn.117838	5.95 ± 0.08	5.8 ± 0.11	0.030988
17673025	NR_026689	LOC686120	hypothetical protein LOC686120	12q12	---	6.34 ± 0.08	6.15 ± 0.2	0.031036
17679185	NR_026689	LOC686120	hypothetical protein LOC686120	12q12	---	6.34 ± 0.08	6.15 ± 0.2	0.031036
17850177	ENSRNOT00000067325	Dnmt1	DNA (cytosine-5-)-methyltransferase 1	8q13	Rn.6955	10.91 ± 0.09	#VALUE!	0.031133
17663784	NM_001107069	Usp36	ubiquitin specific peptidase 36	10q32.3	Rn.165326	9 ± 0.14	8.9 ± 0.12	0.031208
17783468	NM_199095	Svs1	seminal vesicle secretory protein 1	4q24	Rn.56148	6.18 ± 0.05	6.04 ± 0.13	0.031235
17635738	NM_001000186	Olr193	olfactory receptor 193	1q33	Rn.141817	5.28 ± 0.11	5.15 ± 0.17	0.031247
17670019	NM_019221	Tp63	tumor protein p63	11q23	Rn.42907	5.39 ± 0.16	5.53 ± 0.08	0.031291
17840925	ENSRNOT00000046287	Lmbr1l	limb region 1-like homolog (mouse)	7q36	Rn.162025	8.46 ± 0.09	8.55 ± 0.06	0.031305
17752741	NM_080769	Lta	lymphotoxin alpha (TNF superfamily, member 1)	20p12	Rn.160577	5.21 ± 0.14	5.05 ± 0.14	0.031384
17769920	NM_001014259	Polr3k	polymerase (RNA) III (DNA directed) polypeptide K	3q43	Rn.92563	9.88 ± 0.17	9.8 ± 0.15	0.031434
17741932	ENSRNOT00000027504	RGD1309139	similar to CG5435-PA	2q34	Rn.62955	5.26 ± 0.09	5.13 ± 0.08	0.031523
17657272	ENSRNOT00000005293	Map2k4	mitogen activated protein kinase kinase 4	10q24	Rn.198875	9.83 ± 0.07	9.72 ± 0.09	0.031543
17721044	NM_001031643	Trdmt1	tRNA aspartic acid methyltransferase 1	17q12.3	Rn.115	7.07 ± 0.07	7.17 ± 0.06	0.031587
17763256	NM_001107738	Ssfa2	sperm specific antigen 2	3q24	Rn.12870	8.29 ± 0.19	8.05 ± 0.14	0.031721
17666656	ENSRNOT00000002452	Dgkg	diacylglycerol kinase, gamma	11q23	Rn.10544	6.98 ± 0.22	6.79 ± 0.14	0.031781
17819422	ENSRNOT00000035255	Ncapg2	non-SMC condensin II complex, subunit G2	6q33	Rn.230474	9.26 ± 0.06	9.18 ± 0.08	0.031807
17663083	ENSRNOT00000034657	RGD1561778	similar to dendritic cell-derived immunoglobulin(Ig)-like receptor 1, DIgR1 - mouse	10q32.2	Rn.101576	2.48 ± 0.28	2.12 ± 0.2	0.031894
17690288	XM_223466	Fam184b	family with sequence similarity 184, member B	14q21	---	6.69 ± 0.06	6.84 ± 0.07	0.031910
17652110	NM_031149	Psmc5	proteasome (prosome, macropain) 26S subunit, ATPase, 5	10q32.1	Rn.10972	9.11 ± 0.07	8.98 ± 0.1	0.031925
17841360	NM_001008809	Krt72	keratin 72	7q36	Rn.143276	4.89 ± 0.26	4.61 ± 0.17	0.031944
17806244	ENSRNOT00000065912	Ankrd6	ankyrin repeat domain 6	5q21	Rn.45844	6.2 ± 0.08	6.28 ± 0.05	0.031953
17760382	NM_001106561	RGD1311501	similar to chromosome 9 open reading frame 7	3p12	Rn.105899	6.27 ± 0.09	6.33 ± 0.07	0.031959
17782408	ENSRNOT00000066626	Stra8	stimulated by retinoic acid gene 8	4q22	---	5.29 ± 0.14	5.18 ± 0.11	0.031966
17725943	NM_001191078	Grxcr2	glutaredoxin, cysteine rich 2	18p11	Rn.225690	5.04 ± 0.09	4.89 ± 0.14	0.032026
17801905	NM_001025698	Sf3a3	splicing factor 3a, subunit 3	5q36	Rn.16732	9.88 ± 0.04	9.81 ± 0.09	0.032031
17788396	NM_001012095	Rnf32	ring finger protein 32	4q11	Rn.161753	8.03 ± 0.07	8.16 ± 0.13	0.032083
17637039	ENSRNOT00000022392	Gsg1l	GSG1-like	1q36	Rn.18521	8.39 ± 0.09	8.29 ± 0.13	0.032101
17843397	NM_001000472	Olr1323	olfactory receptor 1323	8q22	Rn.143476	2.76 ± 0.24	2.97 ± 0.19	0.032108
17632658	ENSRNOT00000038067	Prr12	proline rich 12	1q22	Rn.222647	9.11 ± 0.13	8.97 ± 0.08	0.032239
17702224	NM_001000101	Olr1644	olfactory receptor 1644	15p14	Rn.142428	4.39 ± 0.23	4.69 ± 0.25	0.032247
17696726	ENSRNOT00000005306	Ccdc104	coiled-coil domain containing 104	14q22	Rn.95083	9.31 ± 0.17	9.47 ± 0.17	0.032278
17870086	NM_001169133	Odz3	odz, odd Oz/ten-m homolog 3 (Drosophila)	16q11	Rn.224908	10.07 ± 0.13	9.92 ± 0.16	0.032287
17811267	NM_001011978	Dhdds	dehydrodolichyl diphosphate synthase	5q36	Rn.24616	8.53 ± 0.07	8.63 ± 0.04	0.032306
17833137	NM_001000586	Olr879	olfactory receptor 879	7q11	Rn.143405	4.98 ± 0.11	4.74 ± 0.11	0.032325
17639269	ENSRNOT00000026152	Syt12	synaptotagmin XII	1q42	Rn.10682	7.27 ± 0.06	7.44 ± 0.14	0.032348
17871034	ENSRNOT00000006365	Ftsj1	Ftsj homolog 1 (E. coli)	Xq13	Rn.100745	9.14 ± 0.06	9.19 ± 0.05	0.032368
17823637	ENSRNOT00000065091	Ptpn21	protein tyrosine phosphatase, non-receptor type 21	6q32	Rn.11310	7.25 ± 0.06	7.33 ± 0.08	0.032385
17767328	NM_001168579	Tcf15	transcription factor 15	3q41	Rn.222438	6.38 ± 0.15	6.15 ± 0.1	0.032394
17701616	ENSRNOT00000041790 // ENSRNOT00000041790	Ptgdr // Ptgdrl	prostaglandin D2 receptor-like // prostaglandin D2 receptor	15p14 // 15p14	Rn.57393 // Rn.110861	7.18 ± 0.19	6.96 ± 0.24	0.032437
17871015	NM_001013228	Dynlt3	dynein light chain Tctex-type 3	Xq13	Rn.106023	10.04 ± 0.14	10.11 ± 0.11	0.032466
17878292	NM_212518	Abcb7	ATP-binding cassette, subfamily B (MDR/TAP), member 7	Xq31	Rn.20068	9.21 ± 0.08	9.27 ± 0.12	0.032495
17667439	NM_032106	Robo2	roundabout homolog 2 (Drosophila)	11p11	Rn.24350 // Rn.214590	8.32 ± 0.19	8.42 ± 0.12	0.032528
17820414	NM_001035221	Ypel5	yippee-like 5 (Drosophila)	6q13	Rn.1136	9.42 ± 0.07	9.51 ± 0.11	0.032553
17625755	NM_001024975	Morn4	MORN repeat containing 4	1q54	Rn.103625	8.33 ± 0.12	8.52 ± 0.09	0.032572
17801412	XM_002726582	LOC689103	similar to vitelliform macular dystrophy 2-like 2	5q36	Rn.84672	4.56 ± 0.15	4.39 ± 0.08	0.032584
17619450	NM_001000223	Olr285	olfactory receptor 285	1q33	Rn.141757	4.2 ± 0.22	3.91 ± 0.11	0.032596
17879631	NR_037397	Mir741	microRNA mir-741	---	---	2.31 ± 0.08	2.45 ± 0.09	0.032693
17780064	ENSRNOT00000009041	Chrna4	cholinergic receptor, nicotinic, alpha 4	3q43	Rn.9697	5.47 ± 0.09	5.32 ± 0.07	0.032721
17719547	XM_003751708	LOC682330	similar to histone 1, H2ai	---	---	5.03 ± 0.19	4.77 ± 0.32	0.032729
17851931	NM_207610	Ube4a	ubiquitination factor E4A	8q22	Rn.102204	10.11 ± 0.03	10.05 ± 0.05	0.032760
17611225	NM_001246319	Cenpw	centromere protein W	1p11	Rn.51	9.91 ± 0.15	9.79 ± 0.16	0.032780
17655894	ENSRNOT00000000248	Zfp354c	zinc finger protein 354C	10q22	Rn.230042	7.78 ± 0.13	7.85 ± 0.09	0.032816
17815078	NM_001025740	Rrm2	ribonucleotide reductase M2	6q16	Rn.144946	11.1 ± 0.11	11 ± 0.1	0.032839
17880669	XR_086226	LOC680928	similar to TGF beta-inducible nuclear protein 1	4q21	Rn.134473	4.43 ± 0.11	4.65 ± 0.11	0.032855
17685904	ENSRNOT00000036483	Dd25	hypothetical protein Dd25	13q22	Rn.228937	8.94 ± 0.21	9.09 ± 0.21	0.032893
17712551	NM_001106091	Mrps31	mitochondrial ribosomal protein S31	16q12.5	Rn.22173	8.25 ± 0.13	8.12 ± 0.06	0.032914
17785528	NM_001009659	RGD1305225	similar to RIKEN cDNA C130022K22 gene	4q34	Rn.106964	8.38 ± 0.13	8.25 ± 0.04	0.032975
17709230	NM_057100	Gas6	growth arrest specific 6	16q12.5	Rn.52228	11.29 ± 0.26	11.48 ± 0.28	0.032984
17830066	BC158623	RGD1565316	similar to sphingomyelin phosphodiesterase 3, neutral membrane	7q34	Rn.140221 // Rn.172256	6.49 ± 0.1	6.33 ± 0.11	0.033014
17814559	ENSRNOT00000006877	LOC500625	hypothetical protein LOC500625	6q14	Rn.198735	7.26 ± 0.1	7.39 ± 0.12	0.033171
17685842	NM_001034143	Dars2	aspartyl-tRNA synthetase 2 (mitochondrial)	13q22	Rn.137838	7.64 ± 0.23	7.82 ± 0.16	0.033203
17791898	ENSRNOT00000050565	LOC690359	Ig kappa chain V-III region HIC-like	4q31	---	4.19 ± 0.22	4.47 ± 0.35	0.033293
17612436	NM_001167548	Vom1r13	vomeronasal 1 receptor 13	---	Rn.222400	3.12 ± 0.4	2.57 ± 0.17	0.033300
17801977	ENSRNOT00000056496	Epha10	EPH receptor A10	5q36	Rn.118682	5.82 ± 0.08	5.7 ± 0.12	0.033300
17797466	NM_001031663	Fam82b	family with sequence similarity 82, member B	5q13	Rn.205878	7.32 ± 0.11	7.4 ± 0.05	0.033360
17871047	NM_001173355	Porcn	porcupine homolog (Drosophila)	Xq13	Rn.63525	7.57 ± 0.15	7.66 ± 0.13	0.033372
17639637	ENSRNOT00000028137	Sipa1	signal-induced proliferation-associated 1	1q43	Rn.24935	9.1 ± 0.17	8.97 ± 0.18	0.033378
17672365	NM_001107129	Cops6	COP9 constitutive photomorphogenic homolog subunit 6 (Arabidopsis)	12q11	Rn.35643	10.72 ± 0.05	10.63 ± 0.08	0.033404
17660630	NM_001108295	Cwc25	CWC25 spliceosome-associated protein homolog (S. cerevisiae)	10q31	Rn.6626	7.94 ± 0.12	8.09 ± 0.07	0.033415
17717253	NM_001015031	Arl5b	ADP-ribosylation factor-like 5B	17q12.3	Rn.229212	8.49 ± 0.1	8.62 ± 0.1	0.033464
17667019	NM_001108324	Ranbp1	RAN binding protein 1	11q23	Rn.13052	11.2 ± 0.11	11.1 ± 0.13	0.033474
17678639	NM_001012147	Pxn	paxillin	12q16	Rn.75	9.43 ± 0.06	9.38 ± 0.06	0.033507
17726916	ENSRNOT00000063770	Ptpn2	protein tyrosine phosphatase, non-receptor type 2	18q12.1	Rn.33497	9.08 ± 0.07	8.97 ± 0.07	0.033572
17844847	XR_147096	LOC691000	hypothetical protein LOC691000	8q24	Rn.120531	5.2 ± 0.1	5.04 ± 0.09	0.033653
17680306	NM_153730	Klhl12	kelch-like 12 (Drosophila)	13q13	Rn.15513	8.14 ± 0.12	8.24 ± 0.16	0.033654
17737735	NM_001039033	Actl6a	actin-like 6A	2q25	Rn.31666	9.56 ± 0.11	9.44 ± 0.11	0.033678
17725057	NM_001106160	Trappc8	trafficking protein particle complex 8	18p12	Rn.6435	8.51 ± 0.05	8.42 ± 0.09	0.033700
17679536	NM_001047866	Cntnap5	contactin associated protein-like 5	13p12-p11	Rn.202374	5.27 ± 0.21	5.54 ± 0.25	0.033704
17852451	NM_001108146	Zc3h12c	zinc finger CCCH type containing 12C	8q24	Rn.70367	8.9 ± 0.09	8.86 ± 0.09	0.033718
17876182	NM_001108249	Timm17b	translocase of inner mitochondrial membrane 17 homolog B (yeast)	Xq13	Rn.17528	9.42 ± 0.06	9.47 ± 0.07	0.033724
17761797	NM_001000823	Olr427	olfactory receptor 427	3q11	Rn.143015	3.54 ± 0.29	3.96 ± 0.21	0.033788
17640853	NM_001001019	Olr349	olfactory receptor 349	1q43	Rn.141689	2.25 ± 0.19	2.03 ± 0.15	0.033808
17722532	NM_001202552	Eif4ebp3	eukaryotic translation initiation factor 4E binding protein 3	---	---	7.6 ± 0.09	7.47 ± 0.08	0.033844
17785059	NM_001106603	Cct7	chaperonin containing Tcp1, subunit 7 (eta)	4q34	Rn.62267	11.09 ± 0.09	11 ± 0.07	0.033904
17688725	NM_001006958	Sdad1	SDA1 domain containing 1	14p22	Rn.12755	9.08 ± 0.14	8.92 ± 0.1	0.033914
17774395	NM_001000576	Olr742	olfactory receptor 742	3q24	Rn.142782	4.82 ± 0.1	4.66 ± 0.17	0.033949
17794919	NM_031975	Ptms	parathymosin	4q42	Rn.3609	12.01 ± 0.08	11.97 ± 0.09	0.033998
17837080	ENSRNOT00000007979	Angpt1	angiopoietin 1	7q31	Rn.161953	4.53 ± 0.09	4.42 ± 0.14	0.034000
17824698	L22652	IgG-2a	gamma-2a immunoglobulin heavy chain	6q32	Rn.10956	4.98 ± 0.17	5.1 ± 0.14	0.034033
17681491	ENSRNOT00000003733	Sell	selectin L	13q22	Rn.10461	5.73 ± 0.08	5.88 ± 0.11	0.034039
17640361	XM_002725736	LOC100362601	PBPC1BS-like	---	Rn.61793	3.01 ± 0.22	2.8 ± 0.14	0.034073
17845161	ENSRNOT00000045106	Parp16	poly (ADP-ribose) polymerase family, member 16	8q24	Rn.23423	6.14 ± 0.06	6.03 ± 0.09	0.034080
17731724	NM_001011925	Nup93	nucleoporin 93	19p12	Rn.137413	9.58 ± 0.16	9.44 ± 0.16	0.034154
17677059	NM_053788	Stx1a	syntaxin 1A (brain)	12q12	Rn.9943	9.88 ± 0.07	9.83 ± 0.08	0.034183
17862906	NM_001013225	Gtpbp2	GTP binding protein 2	9q12	Rn.3595	8.46 ± 0.13	8.63 ± 0.17	0.034203
17792025	ENSRNOT00000051796 // ENSRNOT00000051796	LOC502821 // LOC502817	Ig kappa chain V-I region Walker-like // Ig kappa chain V-I region Walker-like	4q31 // 4q31	---	3.09 ± 0.23	3.5 ± 0.36	0.034259
17658481	NM_001000027	Olr1475	olfactory receptor 1475	10q24	Rn.142094	3.16 ± 0.21	2.88 ± 0.15	0.034262
17663325	NM_001008282	Galk1	galactokinase 1	10q32.3	Rn.198917	6.51 ± 0.17	6.4 ± 0.12	0.034285
17839474	NM_173304	Cyp2d5	cytochrome P450, family 2, subfamily d, polypeptide 5	7q34	Rn.10842	3.69 ± 0.15	3.92 ± 0.23	0.034350
17773948	NM_017200	Tfpi	tissue factor pathway inhibitor (lipoprotein-associated coagulation inhibitor)	3q24	Rn.15795	6.59 ± 0.14	6.66 ± 0.16	0.034418
17833183	NM_001001385	Olr921	olfactory receptor 921	7q11	Rn.143389	4.15 ± 0.09	3.94 ± 0.17	0.034428
17668044	NM_001013429	Cldn14	claudin 14	11q11	Rn.11783	5.57 ± 0.11	5.32 ± 0.14	0.034482
17672723	NM_001011902	Rabl5	RAB, member RAS oncogene family-like 5	12q12	Rn.36074	9.4 ± 0.2	9.58 ± 0.21	0.034535
17745541	NM_001191959	Ccdc152	coiled-coil domain containing 152	2q16	Rn.230471	2.83 ± 0.17	3.07 ± 0.22	0.034554
17697943	NM_001108373	Mapk1ip1l	mitogen-activated protein kinase 1 interacting protein 1-like	15p14	Rn.22587	10.72 ± 0.06	10.77 ± 0.04	0.034560
17650391	ENSRNOT00000005519	Samd14	sterile alpha motif domain containing 14	10q31	Rn.156072	6.98 ± 0.12	7.16 ± 0.06	0.034586
17634179	ENSRNOT00000065759	Plin1	perilipin 1	1q31	Rn.9737	6.08 ± 0.05	5.99 ± 0.06	0.034717
17851236	NM_001000458	Olr1273	olfactory receptor 1273	8q22	Rn.143506	4.17 ± 0.24	3.91 ± 0.22	0.034751
17788155	NM_001109255	Sspn	sarcospan	4q44	Rn.22364	7.04 ± 0.25	7.28 ± 0.13	0.034760
17693483	ENSRNOT00000003794	Ppbp	pro-platelet basic protein (chemokine (C-X-C motif) ligand 7)	14p22	Rn.67082	6.08 ± 0.08	5.97 ± 0.07	0.034797
17679325	NM_001134546	RGD1307235	similar to RIKEN cDNA 2310035C23	13p13	Rn.38292	8.63 ± 0.07	8.71 ± 0.07	0.034844
17857834	NM_001011710	Crisp2	cysteine-rich secretory protein 2	9q12	Rn.32098	4.29 ± 0.32	3.93 ± 0.31	0.034870
17837024	NM_001173334	Slc25a32	solute carrier family 25, member 32	7q22	Rn.204824	7.66 ± 0.1	7.75 ± 0.09	0.034924
17677901	ENSRNOT00000001746	P2rx7	purinergic receptor P2X, ligand-gated ion channel, 7	12q16	Rn.10510	5.51 ± 0.17	5.34 ± 0.1	0.035007
17732947	NM_001126085	Lsm6	LSM6 homolog, U6 small nuclear RNA associated (S. cerevisiae)	19q11	Rn.139376	8.34 ± 0.05	8.28 ± 0.07	0.035086
17673537	NM_001108334	Ncor2	nuclear receptor co-repressor 2	12q15	Rn.113362	9.84 ± 0.08	9.76 ± 0.07	0.035126
17651411	NM_001105842	Rdm1	RAD52 motif 1	10q32.1	Rn.22736	6.42 ± 0.12	6.31 ± 0.14	0.035168
17740993	NM_001012080	Hfe2	hemochromatosis type 2 (juvenile)	2q34	Rn.22490	5.89 ± 0.11	5.77 ± 0.09	0.035222
17672491	ENSRNOT00000067247 // ENSRNOT00000067247	LOC680910 // RGD1563400	similar to paired immunoglobin-like type 2 receptor beta // similar to paired immunoglobin-like type 2 receptor beta	--- // 12q11	Rn.144010 // Rn.198319	5.55 ± 0.13	5.41 ± 0.1	0.035258
17870216	NM_001127300	Brcc3	BRCA1/BRCA2-containing complex, subunit 3	---	Rn.52727	8.72 ± 0.16	8.84 ± 0.18	0.035282
17624220	NM_001000506	Olr319	olfactory receptor 319	1q43	Rn.141710	5.16 ± 0.2	4.94 ± 0.22	0.035287
17795389	NM_001109253	Clec1a	C-type lectin domain family 1, member A	4q42	Rn.118259	5.15 ± 0.07	5.25 ± 0.09	0.035294
17763470	NM_172074	Timm10	translocase of inner mitochondrial membrane 10 homolog (yeast)	3q24	Rn.8106	7.44 ± 0.14	7.24 ± 0.07	0.035347
17762099	NM_001134580	Lypd6b	LY6/PLAUR domain containing 6B	3q12	Rn.220607	6.53 ± 0.36	6.8 ± 0.38	0.035416
17730428	NM_053648	Bcmo1	beta-carotene 15,15'-monooxygenase 1	19q12	Rn.126587	4.73 ± 0.2	4.9 ± 0.11	0.035420
17719280	NM_022176	Prl6a1	prolactin family 6, subfamily a, member 1	17p11	Rn.54426	3.17 ± 0.15	3.03 ± 0.15	0.035478
17664365	NR_031870	Mir125b-2	microRNA mir-125b-2	---	---	4.37 ± 0.19	4.6 ± 0.11	0.035516
17756321	NM_133300	Ddx39b	DEAD (Asp-Glu-Ala-Asp) box polypeptide 39B	20p12	Rn.202950	10.96 ± 0.13	10.87 ± 0.1	0.035537
17712302	ENSRNOT00000019935	Kcnu1	potassium channel, subfamily U, member 1	16q12.4	---	4.96 ± 0.09	5.13 ± 0.08	0.035665
17795746	ENSRNOT00000007497	Tas2r114	taste receptor, type 2, member 114	4q42	Rn.48785	2.9 ± 0.13	3.13 ± 0.28	0.035669
17740556	ENSRNOT00000064823	Rptn	repetin	2q34	---	5.6 ± 0.17	5.71 ± 0.1	0.035691
17807455	NR_031846	Mir32	microRNA mir-32	---	---	6.19 ± 0.23	5.98 ± 0.14	0.035767
17808569	NM_031550	Cdkn2a	cyclin-dependent kinase inhibitor 2A	5q32	Rn.48717	5.53 ± 0.07	5.37 ± 0.1	0.035796
17652958	NM_001108308	RGD1307394	similar to hypothetical protein ET	10q32.3	Rn.16739	9.06 ± 0.14	9.25 ± 0.17	0.035807
17879720	NM_001109550	Magea4	melanoma antigen, family A, 4	Xq37	Rn.218695	3.33 ± 0.21	3.12 ± 0.24	0.035918
17809774	ENSRNOT00000026844	Ipo13	importin 13	5q36	Rn.14252	9.02 ± 0.18	8.87 ± 0.18	0.036010
17804478	NM_019160	Uts2	urotensin 2	5q36	Rn.48886	5.09 ± 0.08	5.22 ± 0.1	0.036016
17738122	NM_001107669	Plk4	polo-like kinase 4	2q26	Rn.14848	9.28 ± 0.08	9.22 ± 0.08	0.036072
17622730	NM_017127	Chka	choline kinase alpha	1q42	Rn.10985	8.63 ± 0.08	8.7 ± 0.07	0.036096
17776787	NM_001013920	RGD1359452	similar to hypothetical protein FLJ32800	3q36	Rn.146039	6.1 ± 0.24	6.22 ± 0.26	0.036218
17816766	ENSRNOT00000008374	Mthfd1	methylenetetrahydrofolate dehydrogenase (NADP+ dependent) 1, methenyltetrahydrofolate cyclohydrolase, formyltetrahydrofolate synthetase	6q24	Rn.1114	8.61 ± 0.15	8.38 ± 0.19	0.036281
17647231	NM_001107009	Ccdc42	coiled-coil domain containing 42	10q24	Rn.71842	5.48 ± 0.12	5.26 ± 0.08	0.036287
17723264	NM_001008364	Snx24	sorting nexin 24	18q11	Rn.204247	7.21 ± 0.07	7.13 ± 0.09	0.036370
17791585	NM_001107289	Lsm5	LSM5 homolog, U6 small nuclear RNA associated (S. cerevisiae)	4q24	Rn.8983	5.89 ± 0.14	5.75 ± 0.2	0.036421
17658675	NM_133591	Rph3al	rabphilin 3A-like (without C2 domains)	10q24	Rn.10986	10.76 ± 0.12	10.87 ± 0.16	0.036432
17845560	ENSRNOT00000038677	Anxa2	annexin A2	8q24	Rn.90546	8.37 ± 0.25	8.63 ± 0.27	0.036435
17656459	NM_001000782	Olr1414	olfactory receptor 1414	10q22	Rn.142153	4.78 ± 0.11	4.94 ± 0.12	0.036492
17825764	NM_001107159	Mmp19	matrix metallopeptidase 19	7q11	Rn.207126	5.47 ± 0.09	5.32 ± 0.07	0.036541
17637856	XM_002725723	Adam12	ADAM metallopeptidase domain 12	1q41	---	6.53 ± 0.16	6.74 ± 0.17	0.036560
17855315	XM_236593	Col6a6	collagen, type VI, alpha 6	8q32	Rn.214056	6.67 ± 0.43	7.12 ± 0.35	0.036602
17857860	ENSRNOT00000065470	Cenpq	centromere protein Q	9q12	Rn.155071	9.17 ± 0.12	9.31 ± 0.09	0.036604
17743353	ENSRNOT00000019911	Bcl10	B-cell CLL/lymphoma 10	2q44	Rn.13007	8.9 ± 0.12	8.98 ± 0.1	0.036617
17696292	XM_001054568	Sun3	Sad1 and UNC84 domain containing 3	14q21	Rn.131748	4.42 ± 0.17	4.12 ± 0.15	0.036707
17690048	XM_003754639	LOC100912852	disks large homolog 5-like	---	---	7.84 ± 0.09	7.69 ± 0.14	0.036815
17705145	NM_001012046	Spry2	sprouty homolog 2 (Drosophila)	15q22	Rn.103294	7.91 ± 0.21	7.78 ± 0.16	0.036823
17853540	XM_236354	Plekho2	pleckstrin homology domain containing, family O member 2	8q24	---	6.36 ± 0.16	6.5 ± 0.06	0.036823
17795684	NM_001009500	Ly49i7	immunoreceptor Ly49i7	4q42	Rn.129028	4.59 ± 0.22	4.41 ± 0.23	0.036883
17812760	ENSRNOT00000018401 // ENSRNOT00000018401 // ENSRNOT00000018401	LOC100363662 // LOC100360180 // Kif1b	6-phosphogluconate dehydrogenase, decarboxylating-like // 6-phosphogluconate dehydrogenase, decarboxylating-like // kinesin family member 1B	--- // --- // 5q36	Rn.915 // Rn.6526	7.66 ± 0.28	7.28 ± 0.27	0.036884
17851373	NM_001000481	Olr1339	olfactory receptor 1339	8q22	Rn.143463	5.95 ± 0.06	6.07 ± 0.11	0.036885
17854179	NM_001047919	LOC367117	similar to RIKEN cDNA 2900055D03	8q31	Rn.123639	5.6 ± 0.17	5.24 ± 0.17	0.036887
17807732	XM_001061972	RGD1307983	similar to HSPC043 protein	5q24	Rn.40728	8.61 ± 0.04	8.69 ± 0.05	0.036985
17644193	NM_001011890	Rnps1	ribonucleic acid binding protein S1	10q12	Rn.7235	10.68 ± 0.07	10.62 ± 0.03	0.036994
17756137	NR_002151	RT1-T24-2	RT1 class I, locus T24, gene 2	20p12	---	6.46 ± 0.04	6.29 ± 0.13	0.036998
17702319	ENSRNOT00000060352 // ENSRNOT00000060352	LOC100364113 // LOC100361213	mCG140239-like // mCG140239-like	--- // ---	---	5.49 ± 0.06	5.36 ± 0.14	0.037070
17672402	NM_001024996	Mblac1	metallo-beta-lactamase domain containing 1	12q11	Rn.38936	7.68 ± 0.09	7.8 ± 0.08	0.037094
17743628	NM_001024307	Lrriq3	leucine-rich repeats and IQ motif containing 3	2q45	Rn.215025	5.05 ± 0.12	5.26 ± 0.1	0.037118
17820815	NM_001007656	Mapre3	microtubule-associated protein, RP/EB family, member 3	6q14	Rn.154513	10.29 ± 0.06	10.32 ± 0.05	0.037123
17835844	NM_001106784	Lgr5	leucine rich repeat containing G protein coupled receptor 5	7q22	Rn.214063	5.56 ± 0.08	5.66 ± 0.09	0.037166
17867772	NM_001106875	Acer1	alkaline ceramidase 1	9q11	Rn.126384	6.16 ± 0.22	5.9 ± 0.21	0.037177
17722820	NM_001172155	Kctd16	potassium channel tetramerisation domain containing 16	18p11	Rn.222404	7.79 ± 0.11	7.89 ± 0.09	0.037225
17756437	NM_001001969	Ly6g6c	lymphocyte antigen 6 complex, locus G6C	20p12	Rn.207262	6.25 ± 0.11	6.14 ± 0.13	0.037243
17719375	NM_001197023	RGD1307443	similar to mKIAA0319 protein	17p11	Rn.139250	5.47 ± 0.13	5.35 ± 0.17	0.037277
17736487	NM_001134436	C1qtnf3	C1q and tumor necrosis factor related protein 3	2q16	Rn.16507	4.82 ± 0.14	4.61 ± 0.12	0.037308
17668256	NM_001107102	Fam3b	family with sequence similarity 3, member B	11q12	Rn.219522	5.02 ± 0.14	4.92 ± 0.18	0.037351
17710437	XM_577491	RGD1562508	similar to hypothetical protein 4930474N05	16p15	---	7.08 ± 0.09	6.95 ± 0.12	0.037435
17693944	ENSRNOT00000002862	Srp72	signal recognition particle 72	14p11	Rn.2930	11.43 ± 0.04	11.53 ± 0.09	0.037586
17627075	NM_013073	Pcmt1	protein-L-isoaspartate (D-aspartate) O-methyltransferase 1	1p13	Rn.86985	9.78 ± 0.09	9.7 ± 0.09	0.037593
17869318	XM_343671	Chaf1a	chromatin assembly factor 1, subunit A (p150)	---	Rn.12758	8.31 ± 0.06	8.18 ± 0.16	0.037605
17735510	ENSRNOT00000040533	Srek1	splicing regulatory glutamine/lysine-rich protein 1	2q13	Rn.161755	8.91 ± 0.04	8.87 ± 0.03	0.037637
17657808	NM_001009623	Tnfsf13	tumor necrosis factor (ligand) superfamily, member 13	10q24	Rn.19955	5.26 ± 0.13	5.36 ± 0.07	0.037684
17717074	NM_001004257	Hspa14	heat shock protein 14	17q12.3	Rn.137392	8.46 ± 0.08	8.32 ± 0.12	0.037726
17687472	NM_001009702	Rrp15	ribosomal RNA processing 15 homolog (S. cerevisiae)	13q26	Rn.137835	7.88 ± 0.11	7.77 ± 0.11	0.037739
17790487	NM_012498	Akr1b1	aldo-keto reductase family 1, member B1 (aldose reductase)	4q22	Rn.107801	9.93 ± 0.12	9.81 ± 0.08	0.037750
17865878	ENSRNOT00000021528	Cul3	cullin 3	9q34	Rn.101949	11.09 ± 0.04	11.05 ± 0.02	0.037814
17842538	NM_134368	Smarca4	SWI/SNF related, matrix associated, actin dependent regulator of chromatin, subfamily a, member 4	8q13	Rn.23417	10.85 ± 0.12	10.76 ± 0.09	0.037842
17756259	NM_001166020	E030032D13Rik	E030032D13Rik gene	20p12	Rn.160052	5.96 ± 0.14	5.81 ± 0.1	0.037879
17669193	NM_001105878	Polq	polymerase (DNA directed), theta	11q22	Rn.131176	7.76 ± 0.15	7.67 ± 0.12	0.037910
17681062	ENSRNOT00000032135	RGD1561635	similar to 40S ribosomal protein S17	13q21	---	7.23 ± 0.19	7.4 ± 0.05	0.037924
17635980	NM_001000214	Olr244	olfactory receptor 244	1q33	Rn.141779	4.09 ± 0.28	3.75 ± 0.25	0.037936
17812473	XM_002726615	RGD1565622	RGD1565622	5q36	---	4.15 ± 0.13	4.31 ± 0.17	0.037978
17821513	NM_001030020	Prkar2b	protein kinase, cAMP dependent regulatory, type II beta	6q16	Rn.4075	8.21 ± 0.11	8.32 ± 0.08	0.037980
17699110	ENSRNOT00000028093	Atp12a	ATPase, H+/K+ transporting, nongastric, alpha polypeptide	15p12	Rn.9858	5.26 ± 0.07	5.13 ± 0.09	0.037988
17842760	NM_001198725	LOC100362005	C10 protein	---	Rn.1223	3.14 ± 0.39	2.4 ± 0.29	0.038089
17769076	ENSRNOT00000010054	Arfgef2	ADP-ribosylation factor guanine nucleotide-exchange factor 2 (brefeldin A-inhibited)	3q42	Rn.161866	10.39 ± 0.06	10.31 ± 0.02	0.038219
17760090	ENSRNOT00000065658	LOC100359989	lipocalin 11-like	---	Rn.116833	3.29 ± 0.26	3.75 ± 0.25	0.038231
17651421	NM_001107052	Arl4d	ADP-ribosylation factor-like 4D	10q32.1	Rn.98418	8.56 ± 0.1	8.71 ± 0.21	0.038321
17613020	NM_001127539	Sbk2	SH3-binding domain kinase family, member 2	1q12	Rn.201731	5.76 ± 0.08	5.91 ± 0.09	0.038339
17844147	NM_001025123	Kdelc2	KDEL (Lys-Asp-Glu-Leu) containing 2	8q24	Rn.98686	7.73 ± 0.17	7.94 ± 0.09	0.038340
17822830	ENSRNOT00000014775	Pigh	phosphatidylinositol glycan anchor biosynthesis, class H	6q24	Rn.49936	8.17 ± 0.15	8.04 ± 0.13	0.038409
17633695	NM_001109147	Klf13	Kruppel-like factor 13	1q22	Rn.22229	7.66 ± 0.08	7.77 ± 0.06	0.038435
17628024	NM_001108240	Clptm1l	CLPTM1-like	1p11	Rn.101957	10.69 ± 0.03	10.63 ± 0.07	0.038465
17669167	NM_001012145	Hgd	homogentisate 1, 2-dioxygenase	11q21	Rn.24631	5.72 ± 0.05	5.82 ± 0.11	0.038549
17656451	NM_001109634	LOC691286	similar to RIKEN cDNA 4930504O13	10q22	Rn.126586	5.66 ± 0.1	5.54 ± 0.07	0.038605
17632955	ENSRNOT00000067430	Sult2b1	sulfotransferase family, cytosolic, 2B, member 1	1q22	Rn.100005	8.3 ± 0.31	7.88 ± 0.33	0.038705
17866818	NM_001025012	Gin1	gypsy retrotransposon integrase 1	9q36	Rn.55553	7.04 ± 0.09	6.91 ± 0.07	0.038773
17673858	NM_017233	Hpd	4-hydroxyphenylpyruvate dioxygenase	12q16	Rn.3664	5.63 ± 0.08	5.52 ± 0.15	0.038836
17858700	ENSRNOT00000019673	Il1r1	interleukin 1 receptor, type I	9q21	Rn.9758	10.19 ± 0.28	10.52 ± 0.3	0.038883
17618786	NM_001107539	Fchsd2	FCH and double SH3 domains 2	1q32	Rn.2386	8.89 ± 0.12	9.02 ± 0.13	0.038905
17713150	ENSRNOT00000065043	Carkd	carbohydrate kinase domain containing	16q12.5	Rn.24864	7.65 ± 0.06	7.6 ± 0.08	0.038929
17852970	NM_001030039	Csk	c-src tyrosine kinase	8q24	Rn.2759	7.25 ± 0.11	7.07 ± 0.12	0.038974
17874748	XM_001055597	Ldoc1	leucine zipper, down-regulated in cancer 1	Xq36	---	5.54 ± 0.16	5.38 ± 0.08	0.039011
17754038	ENSRNOT00000001583	Rrp1b	ribosomal RNA processing 1 homolog B (S. cerevisiae)	20p12	Rn.222586	9.58 ± 0.18	9.41 ± 0.19	0.039152
17623570	NM_001106331	Trpt1	tRNA phosphotransferase 1	1q43	Rn.166015	8.08 ± 0.35	8.4 ± 0.38	0.039158
17804158	NM_021264	Rpl35a	ribosomal protein L35a	1q31	Rn.2812 // Rn.156479	10.93 ± 0.07	11.04 ± 0.09	0.039177
17671634	NM_001037787	Rpo1-3	RNA polymerase 1-3	12p11	Rn.6228	10.22 ± 0.12	10.27 ± 0.1	0.039181
17753648	NM_001047907	Srsf3	serine/arginine-rich splicing factor 3	20p12	Rn.9002	10.01 ± 0.07	9.9 ± 0.08	0.039211
17676540	NR_031853	Mir93	microRNA mir-93	---	---	6.37 ± 0.16	6.57 ± 0.24	0.039260
17757309	ENSRNOT00000068527	Ppil1	peptidylprolyl isomerase (cyclophilin)-like 1	20p12	Rn.2196	9.21 ± 0.11	9.12 ± 0.08	0.039296
17880724	XR_086245	LOC690734	hypothetical protein LOC690734	4q44	---	7.73 ± 0.11	7.62 ± 0.1	0.039297
17870371	ENSRNOT00000047042	LOC691030	similar to RIKEN cDNA 1700001F22	Xq11	---	8.24 ± 0.14	8.49 ± 0.21	0.039330
17690171	NM_001107219	Lgi2	leucine-rich repeat LGI family, member 2	14q11	Rn.220463	8.39 ± 0.27	8.08 ± 0.35	0.039332
17630698	NM_012782	Bckdha	branched chain ketoacid dehydrogenase E1, alpha polypeptide	1q21	Rn.49145	7.13 ± 0.14	7.27 ± 0.17	0.039415
17878106	NM_001040155	Zmym3	zinc finger, MYM-type 3	Xq31	Rn.92967	8.79 ± 0.06	8.93 ± 0.12	0.039417
17818915	NM_001109280	RGD1560608	similar to novel protein	6q32	Rn.53684	6.14 ± 0.08	6.07 ± 0.07	0.039418
17645421	NM_017322	Mapk9	mitogen-activated protein kinase 9	10q22	Rn.9910	9.3 ± 0.08	9.33 ± 0.08	0.039438
17615499	XM_574423	RGD1560088	similar to NADH:ubiquinone oxidoreductase B15 subunit	1q21	---	5.64 ± 0.21	5.73 ± 0.18	0.039555
17872721	ENSRNOT00000005023	Nr0b1	nuclear receptor subfamily 0, group B, member 1	Xq22	Rn.10596	4.07 ± 0.15	4.3 ± 0.18	0.039611
17828331	NM_001108098	Cpm	carboxypeptidase M	7q22	Rn.23887	8.41 ± 0.34	8.81 ± 0.34	0.039659
17762869	NM_001107812	Metap1d	methionyl aminopeptidase type 1D (mitochondrial)	3q21	Rn.24026	6.48 ± 0.12	6.31 ± 0.09	0.039664
17804431	NM_053885	Rere	arginine-glutamic acid dipeptide (RE) repeats	5q36	Rn.10277	9.36 ± 0.15	9.43 ± 0.14	0.039679
17771337	BC098043	LOC499781	similar to CG17122-PA	3p11	Rn.214789	6.35 ± 0.11	6.26 ± 0.1	0.039694
17833315	NM_001139487	LOC100125368	zinc finger protein LOC100125368	---	Rn.135632	7.85 ± 0.13	7.71 ± 0.05	0.039758
17622637	NM_053809	Fgf4	fibroblast growth factor 4	1q42	Rn.81223	6.86 ± 0.07	6.94 ± 0.08	0.039788
17673838	NM_001008292	Diablo	diablo, IAP-binding mitochondrial protein	12q16	Rn.9090	8.85 ± 0.07	8.75 ± 0.11	0.039795
17622069	NM_001108925	Psmd13	proteasome (prosome, macropain) 26S subunit, non-ATPase, 13	1q41	Rn.16918	10.79 ± 0.04	10.72 ± 0.07	0.039882
17634940	XM_001062815	Pcf11	PCF11, cleavage and polyadenylation factor subunit, homolog (S. cerevisiae)	1q32	Rn.27595	8.52 ± 0.1	8.62 ± 0.07	0.039885
17732230	NM_001033690	Orc6	origin recognition complex, subunit 6	19q11	Rn.41300	8.68 ± 0.07	8.58 ± 0.08	0.040057
17689088	NM_001191676	Ugt2b10	UDP glucuronosyltransferase 2 family, polypeptide B10	14p21	Rn.225285	2.99 ± 0.16	3.09 ± 0.16	0.040062
17796556	XM_003753961	LOC100361596	hypothetical protein LOC100361596	---	---	7.22 ± 0.26	7.46 ± 0.32	0.040142
17637364	NM_001009645	Kif22	kinesin family member 22	1q36	Rn.8601	9.31 ± 0.05	9.22 ± 0.1	0.040192
17658931	NM_001105817	Sarm1	sterile alpha and TIR motif containing 1	10q25	Rn.67850	8.97 ± 0.11	9.06 ± 0.11	0.040257
17816639	NM_001108033	Snapc1	small nuclear RNA activating complex, polypeptide 1	6q24	Rn.18361	7.46 ± 0.17	7.66 ± 0.2	0.040330
17818393	NR_032296	Mir770	microRNA mir-770	---	---	6.91 ± 0.14	6.8 ± 0.09	0.040358
17668406	NM_001000050	Olr1557	olfactory receptor 1557	11q12	Rn.142256	2.01 ± 0.14	1.86 ± 0.07	0.040385
17703865	NM_020077	Adam2	ADAM metallopeptidase domain 2	15p12	Rn.42917	3.99 ± 0.09	4.12 ± 0.1	0.040413
17765084	NM_001173437	Chac1	ChaC, cation transport regulator homolog 1 (E. coli)	3q35	Rn.23367	8.19 ± 0.37	8.58 ± 0.2	0.040419
17713972	NM_001002813	Ctsql2	cathepsin Q-like 2	17p14	Rn.128678	3.87 ± 0.19	3.67 ± 0.14	0.040438
17666748	XM_001058431	RGD1562339	RGD1562339	11q23	Rn.225095	8.63 ± 0.04	8.59 ± 0.07	0.040488
17625741	NR_037323	Mir3085	microRNA mir-3085	---	---	5.92 ± 0.14	5.58 ± 0.24	0.040507
17614449	NM_001009705	Atp5sl	ATP5S-like	1q21	Rn.31959	8.96 ± 0.06	9.04 ± 0.11	0.040545
17787465	NM_001024262	Tspan11	tetraspanin 11	4q42	Rn.125922	7.14 ± 0.1	7.03 ± 0.06	0.040576
17747270	NM_001109556	Osap	ovary-specific acidic protein	2q26	Rn.105851	6.05 ± 0.28	6.26 ± 0.27	0.040603
17781625	ENSRNOT00000034028	Foxp2	forkhead box P2	4q21	Rn.225249	6.67 ± 0.12	6.78 ± 0.09	0.040609
17718704	ENSRNOT00000051732	RGD1564013	similar to Gene model 1574	17p13	---	4.68 ± 0.16	4.78 ± 0.09	0.040662
17649349	ENSRNOT00000007312	Rhbdl3	rhomboid, veinlet-like 3 (Drosophila)	10q26	Rn.20693	8.2 ± 0.05	8.33 ± 0.13	0.040693
17767071	NM_001106522	Cstl1	cystatin-like 1	3q41	Rn.27784	4.99 ± 0.1	5.11 ± 0.17	0.040705
17744324	NM_001100636	Scamp1	secretory carrier membrane protein 1	2q12	Rn.20374	9.99 ± 0.07	10.06 ± 0.08	0.040740
17842229	NM_001000873	Olr1156	olfactory receptor 1156	8q13	Rn.143591	3.76 ± 0.16	4.01 ± 0.17	0.040753
17731937	ENSRNOT00000015272	Irx5	iroquois homeobox 5	19p11	Rn.141335	7.07 ± 0.06	7.14 ± 0.04	0.040763
17723072	XM_001063624	LOC685394	similar to CG14464-PA.3	18q11	---	5.79 ± 0.21	5.57 ± 0.18	0.040769
17774526	NM_001013918	RGD1309540	similar to hypothetical protein MGC40841; similar to hypothetical protein MGC4707	3q24	Rn.154938	9.08 ± 0.1	9.04 ± 0.07	0.040813
17652676	NR_037369	Mir3577	microRNA mir-3577	---	---	8.53 ± 0.04	8.47 ± 0.04	0.040858
17619437	NM_001106291	Nlrp10	NLR family, pyrin domain containing 10	1q33	Rn.218584	4.91 ± 0.1	4.72 ± 0.13	0.040863
17861093	NM_001109007	Dis3l2	DIS3 mitotic control homolog (S. cerevisiae)-like 2	9q35	Rn.2940	8.27 ± 0.11	8.39 ± 0.08	0.040925
17843282	NM_001001084	Olr1233	olfactory receptor 1233	8q22	Rn.143536	3.62 ± 0.11	3.77 ± 0.11	0.040980
17633663	NR_031788	Mir344-1	microRNA mir-344-1	---	---	7.68 ± 0.19	7.47 ± 0.32	0.041110
17765566	NM_017052	Sord	sorbitol dehydrogenase	3q35	Rn.11334	8.21 ± 0.15	8.3 ± 0.1	0.041170
17694397	NM_001017452	Nsun7	NOP2/Sun domain family, member 7	14p11	Rn.110197	4.65 ± 0.1	4.79 ± 0.16	0.041204
17824104	XM_001074308	LOC299277	similar to serine (or cysteine) peptidase inhibitor, clade A, member 3B	6q32	---	4.34 ± 0.26	4.18 ± 0.24	0.041248
17712815	ENSRNOT00000016745	RGD1565043	similar to Rho guanine nucleotide exchange factor (GEF) 10	16q12.5	Rn.230241	6.67 ± 0.07	6.6 ± 0.03	0.041253
17757931	NM_001039455	Specc1l	sperm antigen with calponin homology and coiled-coil domains 1-like	20p12	Rn.63017	10.11 ± 0.07	10.18 ± 0.09	0.041272
17867418	BC079060	LOC501224	similar to RIKEN cDNA 2610042L04	---	Rn.112392	9.91 ± 0.12	9.74 ± 0.13	0.041282
17737635	ENSRNOT00000033267	Lrrc31	leucine rich repeat containing 31	2q24	---	5.18 ± 0.17	5.36 ± 0.14	0.041310
17833546	NM_001008321	Gadd45b	growth arrest and DNA-damage-inducible, beta	7q11	Rn.35886	8.2 ± 0.22	8.12 ± 0.16	0.041322
17702506	ENSRNOT00000060304 // ENSRNOT00000060304	LOC100360696 // LOC100359587	RGD1359684 protein-like // RGD1359684 protein-like	--- // ---	Rn.154861 // Rn.179386	6.84 ± 0.22	6.72 ± 0.2	0.041363
17763081	NR_031815	Mir10b	microRNA mir-10b	---	---	2.32 ± 0.13	2.17 ± 0.15	0.041403
17877579	NM_001025013	Mageb16	melanoma antigen family B, 16	Xq22	Rn.78836	3.84 ± 0.2	3.64 ± 0.2	0.041530
17652383	ENSRNOT00000003804	Cog1	component of oligomeric golgi complex 1	10q32.1	Rn.163170	10.36 ± 0.09	10.3 ± 0.07	0.041539
17793666	ENSRNOT00000008221	Cntn3	contactin 3 (plasmacytoma associated)	4q41	Rn.10043	7.5 ± 0.35	7.9 ± 0.4	0.041621
17835177	ENSRNOT00000005492	LOC680606	hypothetical protein LOC680606	7q13	Rn.215390	5.43 ± 0.07	5.34 ± 0.09	0.041623
17621115	ENSRNOT00000067658	Itgax	integrin, alpha X	1q36	Rn.215658	5.33 ± 0.12	5.16 ± 0.14	0.041678
17847663	NM_024352	Mst1	Macrophage stimulating 1 (hepatocyte growth factor-like)	8q32	Rn.10613	5.6 ± 0.1	5.5 ± 0.1	0.041680
17694192	NM_001013874	Ociad1	OCIA domain containing 1	14p11	Rn.98296	10.69 ± 0.12	10.77 ± 0.12	0.041693
17686252	ENSRNOT00000004387	Rcsd1	RCSD domain containing 1	13q23	Rn.99138	5.74 ± 0.19	5.59 ± 0.13	0.041713
17769633	NM_001108613	Slc17a9	solute carrier family 17, member 9	3q43	Rn.101413	9.68 ± 0.16	9.79 ± 0.16	0.041782
17827785	NM_024129	Dcn	decorin	7q13	Rn.106103	4.35 ± 0.17	4.56 ± 0.18	0.041953
17772999	NM_001009654	Spc25	SPC25, NDC80 kinetochore complex component, homolog (S. cerevisiae)	3q21	Rn.16268	8.37 ± 0.1	8.22 ± 0.09	0.042032
17695269	ENSRNOT00000045068	Rgs12	regulator of G-protein signaling 12	14q21	Rn.9796	7.39 ± 0.11	7.5 ± 0.11	0.042038
17635540	NM_001001284	Olr72	olfactory receptor 72	1q32	Rn.141912	4.74 ± 0.17	4.52 ± 0.15	0.042096
17647970	NM_001033060	Rpain	RPA interacting protein	10q24	Rn.43464	7.27 ± 0.12	7.17 ± 0.06	0.042124
17869205	NM_001134984	Tmem146	transmembrane protein 146	---	Rn.121285	6.63 ± 0.21	6.87 ± 0.16	0.042153
17654132	NM_024384	Thoc6	THO complex 6 homolog (Drosophila)	10q12	Rn.42184	9.04 ± 0.1	8.89 ± 0.09	0.042164
17659365	ENSRNOT00000055932	RGD1559875	similar to novel protein	10q26	Rn.127250	5.06 ± 0.1	4.87 ± 0.17	0.042251
17823726	XM_001064833	RGD1565082	similar to Protein C14orf102 homolog	6q32	Rn.99436	7.52 ± 0.07	7.44 ± 0.07	0.042258
17873358	NM_001106942	Cdx4	caudal type homeo box 4	Xq31	Rn.218668	5.08 ± 0.07	5.16 ± 0.08	0.042260
17660512	ENSRNOT00000012376	Kpnb1	karyopherin (importin) beta 1	10q32.1	Rn.11061	11.05 ± 0.09	10.96 ± 0.1	0.042282
17809376	ENSRNOT00000010201	Foxd2	forkhead box D2	5q36	---	6.6 ± 0.1	6.74 ± 0.08	0.042285
17681113	NM_001109383	Angptl1	angiopoietin-like 1	13q22	Rn.225475	5.11 ± 0.07	4.97 ± 0.12	0.042287
17760453	NM_001039034	Wdr5	WD repeat domain 5	3p12	Rn.106818	10.03 ± 0.09	9.95 ± 0.04	0.042295
17840150	ENSRNOT00000017783	Arsa	arylsulfatase A	7q34	Rn.23323	8.98 ± 0.11	9.1 ± 0.17	0.042346
17627955	NM_001107453	Brd9	bromodomain containing 9	1p11	Rn.23466	9.22 ± 0.14	9.08 ± 0.1	0.042400
17641902	NM_001108523	Noc3l	nucleolar complex associated 3 homolog (S. cerevisiae)	1q53	Rn.143742	9.9 ± 0.07	9.83 ± 0.06	0.042425
17656333	NM_013133	Glra1	glycine receptor, alpha 1	10q22	Rn.10109	6.13 ± 0.38	6.41 ± 0.27	0.042434
17687448	ENSRNOT00000032865	Lyplal1	lysophospholipase-like 1	13q26	Rn.1612	8.33 ± 0.32	8.61 ± 0.38	0.042489
17713065	NM_001107324	Atp11a	ATPase, class VI, type 11A	16q12.5	Rn.98540	9.56 ± 0.13	9.41 ± 0.07	0.042508
17750822	NM_017301	S1pr1	sphingosine-1-phosphate receptor 1	2q41	Rn.109455	5.88 ± 0.1	5.73 ± 0.1	0.042547
17722647	NM_001114601	Pcdhb4	protocadherin beta 4	18p11	Rn.219210	6.92 ± 0.23	7.03 ± 0.21	0.042554
17634672	NM_012781	Arnt2	aryl hydrocarbon receptor nuclear translocator 2	1q31	Rn.10518	8.34 ± 0.06	8.41 ± 0.1	0.042628
17645229	ENSRNOT00000008559 // ENSRNOT00000008559	LOC100363941 // LOC100362205	rCG33426-like // rCG33426-like	--- // ---	---	5.92 ± 0.15	5.75 ± 0.08	0.042652
17795373	ENSRNOT00000030378	RGD1564770	similar to CD69 antigen (p60, early T-cell activation antigen)	4q42	Rn.127514	3.74 ± 0.16	3.5 ± 0.16	0.042662
17741026	FQ210627	Rbm8a	RNA binding motif protein 8A	2q34	Rn.37716	9.43 ± 0.08	9.34 ± 0.09	0.042681
17806391	NM_001107926	RGD1310773	similar to hypothetical protein FLJ31810	5q22	Rn.16996	4.91 ± 0.12	5.06 ± 0.08	0.042710
17684473	NM_001024768	Elf3	E74-like factor 3	13q13	Rn.3063	8.65 ± 0.28	8.86 ± 0.32	0.042721
17746437	NM_019138	Cyp7b1	cytochrome P450, family 7, subfamily b, polypeptide 1	2q24	Rn.53969	4.48 ± 0.14	4.33 ± 0.09	0.042732
17797858	NM_001106642	Ube2j1	ubiquitin-conjugating enzyme E2, J1	5q21	Rn.18843	10.01 ± 0.08	10.13 ± 0.17	0.042741
17798119	NM_001024342	Dnai1	dynein, axonemal, intermediate chain 1	5q22	Rn.93980	7.62 ± 0.19	7.82 ± 0.21	0.042744
17761052	NM_001039197	Tor1b	torsin family 1, member B	3p12	Rn.6487	9.79 ± 0.08	9.86 ± 0.06	0.042750
17664621	NM_001100557	Olig2	oligodendrocyte lineage transcription factor 2	11q11	Rn.22121	5.43 ± 0.13	5.58 ± 0.06	0.042785
17777498	NM_017316	Slc23a2	solute carrier family 23 (nucleobase transporters), member 2	3q36	Rn.11963	8.39 ± 0.1	8.31 ± 0.16	0.042790
17759070	M59859	Marcks	myristoylated alanine rich protein kinase C substrate	---	Rn.9560	9.96 ± 0.15	10.08 ± 0.14	0.042796
17730540	NM_001014154	Dnaaf1	dynein, axonemal, assembly factor 1	19q12	Rn.160929	5.69 ± 0.14	5.53 ± 0.09	0.042850
17693273	ENSRNOT00000042604 // ENSRNOT00000042604	RGD1564102 // RGD1562932	similar to DNA segment, Chr 5, ERATO Doi 577, expressed // similar to DNA segment, Chr 5, ERATO Doi 577, expressed	14p22 // 14p22	---	2.37 ± 0.34	2.89 ± 0.46	0.042864
17660303	AB727941	Itga3	integrin, alpha 3	10q31	---	9.5 ± 0.08	9.57 ± 0.1	0.042923
17872126	NM_053458	Rab9a	RAB9A, member RAS oncogene family	Xq21	Rn.35289	11.51 ± 0.03	11.55 ± 0.05	0.042953
17750334	NM_138851	Prok1	prokineticin 1	2q34	Rn.82757	6.93 ± 0.06	6.88 ± 0.03	0.042974
17716754	ENSRNOT00000023739	Akr1c3	aldo-keto reductase family 1, member C3 (3-alpha hydroxysteroid dehydrogenase, type II)	17q12.3	Rn.10030	3.49 ± 0.11	3.68 ± 0.15	0.043063
17777579	XM_001081242	Lrrn4	leucine rich repeat neuronal 4	3q36	Rn.101143	5.47 ± 0.09	5.35 ± 0.1	0.043134
17849788	XM_003754371	LOC690235	similar to MAP/microtubule affinity-regulating kinase 4 (MAP/microtubule affinity-regulating kinase-like 1)	8q12	---	4.97 ± 0.18	5.27 ± 0.12	0.043173
17661064	XM_003752377	RGD1561684	similar to keratin associated protein 2-4	10q32.1	---	7.97 ± 0.11	7.88 ± 0.06	0.043290
17787552	NM_001048075	Clec2g	C-type lectin domain family 2, member G	4q42	Rn.202840	6.14 ± 0.31	6.32 ± 0.18	0.043291
17873090	NM_001106944	Gdpd2	glycerophosphodiester phosphodiesterase domain containing 2	Xq31	Rn.26777	5.66 ± 0.05	5.55 ± 0.08	0.043352
17729005	NM_001108444	Gab1	GRB2-associated binding protein 1	19q11	Rn.1725	7.38 ± 0.19	7.64 ± 0.21	0.043470
17656457	NM_214821	Olr1413	olfactory receptor 1413	10q22	Rn.92442	5.24 ± 0.13	5.43 ± 0.05	0.043474
17878685	NM_133402	Nap1l3	nucleosome assembly protein 1-like 3	Xq32	Rn.27765	8.1 ± 0.06	8.19 ± 0.07	0.043516
17635082	NM_001106211	B3gnt6	UDP-GlcNAc:betaGal beta-1,3-N-acetylglucosaminyltransferase 6 (core 3 synthase)	1q32	Rn.104873	5.47 ± 0.08	5.36 ± 0.12	0.043545
17875144	NM_017199	Ssr4	signal sequence receptor, delta	Xq37	Rn.1999	9.83 ± 0.07	9.9 ± 0.09	0.043627
17730884	ENSRNOT00000021397	Dpep1	dipeptidase 1 (renal)	19q12	Rn.6051	5.46 ± 0.15	5.28 ± 0.16	0.043637
17833191	ENSRNOT00000044214	Olr932	olfactory receptor 932	7q11	Rn.143385	1.9 ± 0.05	2.04 ± 0.09	0.043657
17816586	ENSRNOT00000029328	Slc38a6	solute carrier family 38, member 6	6q24	Rn.55589	6.54 ± 0.09	6.44 ± 0.08	0.043682
17779155	NM_001008866	Wfdc12	WAP four-disulfide core domain 12	3q42	Rn.142712	5.32 ± 0.15	5.49 ± 0.15	0.043709
17678658	NM_148890	Msi1	Musashi homolog 1(Drosophila)	12q16	Rn.162146	9.13 ± 0.11	9.05 ± 0.08	0.043794
17776121	NM_001107766	Ttbk2	tau tubulin kinase 2	3q35	Rn.140880	8.71 ± 0.08	8.79 ± 0.08	0.043832
17775630	NM_001013078	Fsip1	fibrous sheath interacting protein 1	3q35	Rn.103274	7.85 ± 0.07	7.9 ± 0.06	0.043845
17780128	ENSRNOT00000055032	Pric285	peroxisomal proliferator-activated receptor A interacting complex 285	3q43	Rn.47450	6.63 ± 0.12	6.72 ± 0.05	0.043857
17764983	NM_001170594	Casc5	cancer susceptibility candidate 5	3q35	Rn.103858	10.14 ± 0.05	10.07 ± 0.06	0.043908
17843268	NM_001000442	Olr1226	olfactory receptor 1226	8q22	Rn.109772	3.65 ± 0.16	3.44 ± 0.18	0.043935
17658104	NM_001024270	Pelp1	proline, glutamate and leucine rich protein 1	10q24	Rn.11628	10.11 ± 0.06	10.03 ± 0.09	0.043952
17863031	NM_175578	Rcan2	regulator of calcineurin 2	9q12	Rn.24428	8.25 ± 0.12	8.35 ± 0.12	0.044044
17859420	NM_001008523	Aox4	aldehyde oxidase 4	9q31	Rn.198845	5.13 ± 0.05	5.05 ± 0.08	0.044088
17778272	NM_001244768	Fam110a	family with sequence similarity 110, member A	3q41	Rn.16134	7.22 ± 0.12	7.12 ± 0.1	0.044207
17793041	ENSRNOT00000043237	Tcp1-ps1	t-complex protein 1, pseudogene 1	4q34	Rn.201288	4.08 ± 0.13	3.77 ± 0.15	0.044213
17725995	NM_022209	Ppp2r2b	protein phosphatase 2, regulatory subunit B, beta	18p11	Rn.44437	6.52 ± 0.27	6.8 ± 0.41	0.044307
17627780	XM_001055616	RGD1306962	similar to dJ55C23.6 gene product	1p12	Rn.13192	7.88 ± 0.2	7.72 ± 0.16	0.044310
17783073	NM_001000849	Olr809	olfactory receptor 809	4q23	Rn.143113	4.95 ± 0.14	5.14 ± 0.17	0.044371
17634734	ENSRNOT00000018267	Vom2r41	vomeronasal 2 receptor, 41	1q32	Rn.217629	3.24 ± 0.18	3.61 ± 0.27	0.044376
17792789	NM_019137	Egr4	early growth response 4	4q34	Rn.31998	6.23 ± 0.18	6.04 ± 0.14	0.044430
17733101	NM_001039099	Zdhhc1	zinc finger, DHHC-type containing 1	19q11	Rn.41274	7.97 ± 0.09	8.13 ± 0.14	0.044454
17728638	NM_021836	Junb	jun B proto-oncogene	19q11	Rn.15806	7.24 ± 0.11	7.38 ± 0.1	0.044470
17621377	NM_001079894	Plekha1	pleckstrin homology domain containing, family A (phosphoinositide binding specific) member 1	1q37	Rn.17662	10.46 ± 0.1	10.41 ± 0.08	0.044470
17694707	ENSRNOT00000046777	LOC100361259	60S ribosomal protein L13-like	---	---	9.93 ± 0.24	10.06 ± 0.24	0.044477
17770413	NM_031348	Fcn1	ficolin (collagen/fibrinogen domain containing) 1	3p13	Rn.20051	6.6 ± 0.09	6.33 ± 0.16	0.044479
17619074	NM_001001287	Olr77	olfactory receptor 77	1q32	Rn.141909	2.93 ± 0.14	2.71 ± 0.25	0.044482
17807229	NM_012496	Aldob	aldolase B, fructose-bisphosphate	5q22	Rn.98207	5.98 ± 0.1	5.89 ± 0.11	0.044530
17731327	NM_001106164	Cmtm3	CKLF-like MARVEL transmembrane domain containing 3	19p14	Rn.15332	5.74 ± 0.09	5.93 ± 0.19	0.044579
17780007	NM_001024316	Gata5	GATA binding protein 5	3q43	Rn.27175	6.45 ± 0.09	6.37 ± 0.1	0.044588
17827234	NM_001191778	Aldh1l2	aldehyde dehydrogenase 1 family, member L2	7q13	Rn.17900	6.33 ± 0.19	6.52 ± 0.2	0.044654
17690541	ENSRNOT00000043744 // ENSRNOT00000043744	Man2b2 // Mrfap1	mannosidase, alpha, class 2B, member 2 // Morf4 family associated protein 1	14q21 // 14q21	Rn.3393 // Rn.139036	8.34 ± 0.07	8.42 ± 0.04	0.044662
17791558	NM_031078	Pde1c	phosphodiesterase 1C	4q24	Rn.10289	8.11 ± 0.22	8.35 ± 0.2	0.044689
17672573	NM_001105917	Actl6b	actin-like 6B	12q12	Rn.44972	9.14 ± 0.06	9.21 ± 0.05	0.044697
17708295	NM_001013188	Leprotl1	leptin receptor overlapping transcript-like 1	16q12.2	Rn.94288	9.76 ± 0.12	9.72 ± 0.14	0.044721
17689320	NM_057198	Ppat	phosphoribosyl pyrophosphate amidotransferase	14p11	Rn.18690	9.54 ± 0.17	9.43 ± 0.16	0.044754
17739545	NM_001025685	Cd5l	Cd5 molecule-like	2q34	Rn.43804	4.37 ± 0.11	4.56 ± 0.1	0.044798
17807852	ENSRNOT00000052175 // ENSRNOT00000052175 // ENSRNOT00000052175	LOC688457 // LOC298116 // LOC259246	similar to Major urinary protein precursor (MUP) (Alpha-2u-globulin) (Alpha(2)-euglobulin) (Allergen Rat n 1) (Rat n I) // alpha-2u-globulin (L type) // alpha-2u globulin PGCL1	5q24 // 5q24 // 5q24	Rn.224459	5.66 ± 0.22	5.45 ± 0.16	0.044830
17669662	XM_003752497	LOC100359498	ribosomal protein L35a-like	---	---	8.44 ± 0.24	8.19 ± 0.16	0.044852
17727018	ENSRNOT00000045408	Dcc	deleted in colorectal carcinoma	18q12.2	Rn.10666	6.79 ± 0.16	7.03 ± 0.23	0.044926
17698483	ENSRNOT00000033617	LOC290170	T-cell receptor alpha chain V region PHDS58-like	15p14	---	5.51 ± 0.25	5.25 ± 0.13	0.045029
17755151	NM_001109338	Slc35f1	solute carrier family 35, member F1	20q11	Rn.85970	7.42 ± 0.24	7.59 ± 0.25	0.045147
17741150	ENSRNOT00000024423	Fmo5	flavin containing monooxygenase 5	2q34	Rn.7038	5.51 ± 0.15	5.37 ± 0.14	0.045215
17858761	AJ550893	Il18rap	interleukin 18 receptor accessory protein	9q21	Rn.105609	6.95 ± 0.29	6.69 ± 0.36	0.045256
17658404	NM_001144991	Spns2	spinster homolog 2	---	Rn.159761	9.99 ± 0.12	9.85 ± 0.12	0.045279
17673997	NM_001030042	Rad9b	RAD9 homolog B (S. pombe)	12q16	Rn.216814	6.14 ± 0.19	6.37 ± 0.2	0.045290
17792893	NM_024155	Anxa4	annexin A4	4q34	Rn.19270	9.54 ± 0.2	9.45 ± 0.15	0.045308
17796026	ENSRNOT00000010158	Slc15a5	solute carrier family 15, member 5	4q44	Rn.228182	4.92 ± 0.09	5.03 ± 0.04	0.045348
17806946	NM_001000581	Olr838	olfactory receptor 838	5q22	Rn.143212	5.25 ± 0.11	5.44 ± 0.15	0.045375
17661803	ENSRNOT00000028381	Hdac5	histone deacetylase 5	10q32.1	Rn.79863	9.22 ± 0.06	9.15 ± 0.07	0.045456
17761329	NM_001168559	Nup214	nucleoporin 214	3p11	Rn.101794	9.91 ± 0.14	9.81 ± 0.08	0.045457
17871172	NM_001109375	Eras	ES cell expressed Ras	Xq13	Rn.218605	6.02 ± 0.1	5.89 ± 0.08	0.045480
17692033	NR_037355	Mir216b	microRNA mir-216b	---	---	5.14 ± 0.2	4.99 ± 0.19	0.045583
17852156	NM_001013181	Zbtb16	zinc finger and BTB domain containing 16	8q23	Rn.214576	5.38 ± 0.11	5.27 ± 0.12	0.045640
17670964	ENSRNOT00000057502	RGD1566036	similar to RIKEN cDNA 2310008H04	11q23	Rn.162069	8.35 ± 0.22	8.57 ± 0.22	0.045664
17785328	NM_138502	Mgll	monoglyceride lipase	4q34	Rn.40396	6.99 ± 0.24	6.7 ± 0.35	0.045700
17802628	NM_017209	Mecr	mitochondrial trans-2-enoyl-CoA reductase	5q36	Rn.15375	7.97 ± 0.1	7.86 ± 0.1	0.045714
17736958	NM_001008770	Cmbl	carboxymethylenebutenolidase homolog (Pseudomonas)	2q22	Rn.64439	8.64 ± 0.21	8.74 ± 0.18	0.045773
17654269	NM_001105768	Kctd5	potassium channel tetramerisation domain containing 5	10q12	Rn.161259	8.19 ± 0.08	8.13 ± 0.1	0.045800
17665281	NM_001107098	Gpr128	G protein-coupled receptor 128	11q12	Rn.7765	4.15 ± 0.18	3.94 ± 0.14	0.045801
17627065	ENSRNOT00000028992	Raet1d	retinoic acid early transcript delta	1p13	---	4.15 ± 0.26	3.87 ± 0.23	0.045899
17816982	ENSRNOT00000015083	Arg2	arginase type II	6q24	Rn.11055	5.55 ± 0.14	5.44 ± 0.1	0.045916
17733489	NM_001106187	Sf3b3	splicing factor 3b, subunit 3	19q12	Rn.7554	10.22 ± 0.05	10.16 ± 0.05	0.045921
17686163	NM_001017494	Blzf1	basic leucine zipper nuclear factor 1	13q22	Rn.11987	8.6 ± 0.18	8.72 ± 0.21	0.045956
17841318	ENSRNOT00000029461	Krt82	keratin 82	7q36	Rn.143277	6.1 ± 0.12	5.97 ± 0.13	0.045998
17841846	NM_133530	Mmp13	matrix metallopeptidase 13	8q11	Rn.10997	4.81 ± 0.11	5.03 ± 0.28	0.046000
17774321	NM_001000356	Olr687	olfactory receptor 687	3q24	Rn.142820	4.44 ± 0.25	4.7 ± 0.12	0.046019
17780343	NM_001107844	Paxip1	PAX interacting (with transcription-activation domain) protein 1	4q11	Rn.136961	10.15 ± 0.12	10.07 ± 0.13	0.046095
17824350	NR_037371	Mir3578	microRNA mir-3578	---	---	2.91 ± 0.15	2.73 ± 0.1	0.046142
17837007	NM_022585	Azin1	antizyme inhibitor 1	7q22	Rn.6290	10.27 ± 0.14	10.14 ± 0.13	0.046193
17641955	ENSRNOT00000001990 // ENSRNOT00000001990	LOC100364896 // LOC100361492	Cytochrome P450 2C55-like // cytochrome P450, family 2, subfamily c, polypeptide 55-like	--- // ---	Rn.154468	4.6 ± 0.18	4.24 ± 0.25	0.046203
17747082	BC078989	LOC365778	similar to RIKEN cDNA 1700034I23	2q26	Rn.202583 // Rn.215015	5.96 ± 0.11	5.86 ± 0.13	0.046204
17758309	NM_080906	Ddit4	DNA-damage-inducible transcript 4	20q11	Rn.9775	7.52 ± 0.28	7.76 ± 0.22	0.046208
17716300	ENSRNOT00000003535	Edaradd	EDAR-associated death domain	17q12.1	---	5.76 ± 0.08	5.86 ± 0.09	0.046232
17725668	ENSRNOT00000025157	Hbegf	heparin-binding EGF-like growth factor	18p11	Rn.10148	9 ± 0.17	8.8 ± 0.18	0.046242
17717103	ENSRNOT00000057898	Mt1a	metallothionein 1a	19p12	Rn.54397	5.7 ± 0.39	6.1 ± 0.3	0.046254
17651682	NM_001109481	Rprml	reprimo-like	10q32.1	Rn.38616	7.8 ± 0.21	7.54 ± 0.2	0.046263
17637977	NM_001122782	Mapk1ip1	mitogen-activated protein kinase 1 interacting protein 1	1q41	Rn.224616	9.47 ± 0.08	9.54 ± 0.08	0.046361
17870536	NM_001025654	Rhox7	reproductive homeobox 7	Xq11	Rn.144870	5.51 ± 0.22	5.71 ± 0.12	0.046402
17789643	XM_002726357	LOC680722	hypothetical protein LOC680722	4q21	Rn.173506	7.16 ± 0.12	7.04 ± 0.08	0.046459
17757003	NR_002156	AA926063	AA926063gene	20p12	---	5.1 ± 0.23	5.25 ± 0.31	0.046527
17632953	NM_001109623	Spaca4	sperm acrosome associated 4	1q22	Rn.189403	6.74 ± 0.12	6.66 ± 0.13	0.046532
17774274	NM_001000638	Olr652	olfactory receptor 652	3q24	Rn.142847	2.91 ± 0.18	3.11 ± 0.25	0.046611
17788040	NM_001004234	Pyroxd1	pyridine nucleotide-disulphide oxidoreductase domain 1	4q44	Rn.154505	8.62 ± 0.14	8.52 ± 0.08	0.046625
17757721	NM_001106382	Mcm3ap	minichromosome maintenance complex component 3 associated protein	20p12	Rn.55967	8.09 ± 0.11	8.01 ± 0.06	0.046676
17806272	ENSRNOT00000010271	Pnrc1	proline-rich nuclear receptor coactivator 1	5q21	Rn.10967	11.54 ± 0.08	11.59 ± 0.05	0.046691
17615378	NM_138887	Hspb6	heat shock protein, alpha-crystallin-related, B6	1q21	Rn.3201	10.64 ± 0.16	10.52 ± 0.17	0.046751
17632910	ENSRNOT00000028390	Nucb1	nucleobindin 1	1q22	Rn.1492	11.98 ± 0.11	12.06 ± 0.07	0.046796
17704888	XM_001075637	RGD1560069	similar to ribosomal protein L27	15q21	---	4.84 ± 0.31	5 ± 0.26	0.046838
17763648	NM_001000668	Olr559	olfactory receptor 559	3q24	Rn.142904	2.93 ± 0.07	3.18 ± 0.22	0.046893
17816796	ENSRNOT00000008416	Akap5	A kinase (PRKA) anchor protein 5	6q24	Rn.122003	5.28 ± 0.12	5.39 ± 0.07	0.046897
17876615	NM_145766	Cdk11b	cyclin-dependent kinase 11B	5q36	Rn.10204	8.96 ± 0.22	9.08 ± 0.19	0.046912
17654803	NM_012882	Sstr5	somatostatin receptor 5	10q12	Rn.91342	5.7 ± 0.17	5.81 ± 0.13	0.046915
17785775	NM_001037363	Lrrn1	leucine rich repeat neuronal 1	4q41	Rn.96330	6.94 ± 0.25	7.24 ± 0.28	0.046933
17674134	NM_053760	Trafd1	TRAF type zinc finger domain containing 1	12q16	Rn.16272	8.95 ± 0.08	9.06 ± 0.09	0.047031
17774393	NM_001000575	Olr741	olfactory receptor 741	3q24	Rn.142783	5.5 ± 0.14	5.58 ± 0.11	0.047052
17658394	NM_001190998	Smtnl2	smoothelin-like 2	10q24	Rn.32487	6.83 ± 0.19	7.03 ± 0.2	0.047205
17632856	NM_001108483	Snrnp70	small nuclear ribonucleoprotein 70 (U1)	1q22	Rn.203159	10.63 ± 0.07	10.55 ± 0.04	0.047206
17699537	NM_001109102	Fam167a	family with sequence similarity 167, member A	15p12	Rn.15183	7.37 ± 0.27	7.63 ± 0.23	0.047206
17811491	ENSRNOT00000047742	LOC689826	hypothetical protein LOC689826	5q36	Rn.231587	6.42 ± 0.19	6.29 ± 0.11	0.047291
17753152	NM_012708	Psmb9	proteasome (prosome, macropain) subunit, beta type 9 (large multifunctional peptidase 2)	20p12	Rn.13686	7 ± 0.07	7.12 ± 0.11	0.047334
17674151	NM_001177593	Ptpn11	protein tyrosine phosphatase, non-receptor type 11	12q16	Rn.98209	10.59 ± 0.05	10.54 ± 0.04	0.047347
17819825	NM_001163506	Thumpd2	THUMP domain containing 2	6q12	Rn.204569	7.14 ± 0.05	7.24 ± 0.05	0.047351
17795097	NM_001079711	Rad51ap1	RAD51 associated protein 1	4q42	Rn.162792	9.19 ± 0.09	9.1 ± 0.14	0.047490
17871200	NM_001014109	Magix	MAGI family member, X-linked	Xq13	Rn.107219	6.57 ± 0.08	6.45 ± 0.11	0.047540
17710498	NM_001106063	LOC290595	hypothetical gene supported by AF152002	16p14	Rn.103148	5.17 ± 0.31	5.51 ± 0.2	0.047779
17828172	NM_001108990	Caps2	calcyphosine 2	7q21	Rn.112216	5 ± 0.12	4.82 ± 0.14	0.047798
17761809	NM_001000397	Olr434	olfactory receptor 434	3q11	Rn.143012	6.27 ± 0.21	6.03 ± 0.08	0.047883
17679983	NM_001107172	Slc26a9	solute carrier family 26, member 9	13q13	Rn.218579	5.65 ± 0.04	5.53 ± 0.12	0.047899
17690456	NM_001191551	Slc2a9	solute carrier family 2 (facilitated glucose transporter), member 9	14q21	Rn.92551	8.12 ± 0.22	8.27 ± 0.16	0.047915
17639921	NM_001108517	Rps6ka4	ribosomal protein S6 kinase, polypeptide 4	1q43	Rn.22455	8.43 ± 0.12	8.36 ± 0.12	0.047946
17622446	NM_001109474	LOC685544	hypothetical protein LOC685544	1q41	Rn.218514	6.63 ± 0.15	6.84 ± 0.17	0.048031
17821062	NM_001106717	Gen1	Gen homolog 1, endonuclease (Drosophila)	6q14	Rn.162850	7.57 ± 0.09	7.45 ± 0.1	0.048035
17648906	NM_001105804	Nek8	NIMA (never in mitosis gene a)- related kinase 8	10q25	Rn.144705	8.91 ± 0.17	9.08 ± 0.17	0.048037
17816530	ENSRNOT00000007369	LOC100361845	hypothetical protein LOC100361845	---	Rn.224637	6.93 ± 0.07	7 ± 0.07	0.048047
17784371	ENSRNOT00000009392	Cd8b	CD8b molecule	4q33	Rn.10330	5.4 ± 0.17	5.58 ± 0.14	0.048057
17851432	NM_001191792	Ubash3b	ubiquitin associated and SH3 domain containing, B	8q22	Rn.11924	7.32 ± 0.18	7.1 ± 0.17	0.048085
17797998	ENSRNOT00000008337	Aco1	aconitase 1, soluble	5q22|5	Rn.35934	10 ± 0.08	9.94 ± 0.11	0.048092
17834858	NM_001173427	Dram	damage-regulated autophagy modulator	7q13	Rn.1826	6.75 ± 0.19	6.68 ± 0.18	0.048114
17699867	NM_001108873	Tnfrsf10b	tumor necrosis factor receptor superfamily, member 10b	15p11	Rn.105558	4.56 ± 0.15	4.72 ± 0.15	0.048201
17638169	NM_001000234	Olr297	olfactory receptor 297	1q41	Rn.141740	5.15 ± 0.16	4.96 ± 0.15	0.048204
17743347	NM_022297	Ddah1	dimethylarginine dimethylaminohydrolase 1	2q44	Rn.7398	7.98 ± 0.19	8.15 ± 0.18	0.048209
17637959	XM_002728861	LOC100362342	rCG47764-like	---	Rn.160795	7.81 ± 0.07	7.73 ± 0.12	0.048214
17661629	NM_001108836	Ccr10	chemokine (C-C motif) receptor 10	10q32.1	Rn.49607	5.77 ± 0.09	5.59 ± 0.13	0.048275
17865836	NM_001172150	Ap1s3	adaptor-related protein complex 1, sigma 3 subunit	9q34	---	8.68 ± 0.17	8.8 ± 0.14	0.048348
17645314	NM_172019	Ifi47	interferon gamma inducible protein 47	10q21	Rn.8717	7.78 ± 0.07	7.98 ± 0.21	0.048352
17848808	XM_002729979	LOC100359744	40S ribosomal protein S27-like	---	---	6.35 ± 0.08	6.16 ± 0.15	0.048396
17654541	NM_001008277	Tbl3	transducin (beta)-like 3	10q12	Rn.32013	8.78 ± 0.18	8.61 ± 0.15	0.048424
17732863	ENSRNOT00000034681	RGD1566073	similar to 60S ribosomal protein L29 (P23)	19q11	---	8.87 ± 0.18	8.72 ± 0.11	0.048443
17876021	NM_001109365	RGD1563528	similar to Brain protein 44-like	Xq13	Rn.207273	5.68 ± 0.15	5.52 ± 0.11	0.048446
17635729	NM_001000181	Olr183	olfactory receptor 183	1q33	Rn.141825	2.89 ± 0.27	2.6 ± 0.24	0.048459
17800613	ENSRNOT00000063794	Tmem48	transmembrane protein 48	5q34-q35	Rn.162075	10.42 ± 0.04	10.34 ± 0.06	0.048469
17879921	NM_001139507	Hcfc1	host cell factor C1	Xq37	Rn.94043	10.49 ± 0.13	10.36 ± 0.12	0.048599
17837615	NM_001134495	Gsdmc	gasdermin C	7q33	Rn.82172	4.14 ± 0.1	4.27 ± 0.12	0.048600
17809121	NM_001177827	LOC100363867	LRRGT00106-like	---	Rn.225523	5.42 ± 0.15	5.25 ± 0.02	0.048614
17783911	NM_001009528	Vom1r84	vomeronasal 1 receptor 84	4q24	Rn.129656	4.5 ± 0.12	4.29 ± 0.16	0.048623
17761968	ENSRNOT00000043533	Kynu	kynureninase	3q12	Rn.10575	4.38 ± 0.09	4.46 ± 0.14	0.048644
17731681	NM_053523	Herpud1	homocysteine-inducible, endoplasmic reticulum stress-inducible, ubiquitin-like domain member 1	19p12	Rn.4028	9.66 ± 0.09	9.77 ± 0.06	0.048646
17854365	ENSRNOT00000038415	Ibtk	inhibitor of Bruton agammaglobulinemia tyrosine kinase	8q31	Rn.35504	7.72 ± 0.05	7.65 ± 0.06	0.048671
17864090	NM_001191067	Tbc1d8	TBC1 domain family, member 8	9q21	Rn.205305	9.94 ± 0.1	10.04 ± 0.13	0.048755
17734614	XM_218828	Kif7	kinesin family member 7	1q31	Rn.145008	6.8 ± 0.13	6.68 ± 0.1	0.048794
17728776	ENSRNOT00000003785	LOC288913	similar to LEYDIG CELL TUMOR 10 KD PROTEIN	19q11	Rn.11148	9.63 ± 0.1	9.57 ± 0.08	0.048870
17808785	NM_001191574	Dock7	dedicator of cytokinesis 7	5q33	Rn.23309	9.31 ± 0.08	9.21 ± 0.06	0.048909
17737318	XM_002729027	LOC100359788	hypothetical protein LOC100359788	---	Rn.224866	4.6 ± 0.2	4.46 ± 0.26	0.048940
17809201	ENSRNOT00000014514	Zyg11a	zyg-11 homolog A (C. elegans)	5q35	Rn.162091	4.87 ± 0.08	4.76 ± 0.06	0.048957
17875378	NM_032990	Gria3	glutamate receptor, ionotrophic, AMPA 3	Xq11	Rn.74049	3.33 ± 0.23	3.16 ± 0.15	0.048989
17796460	NM_001109608	LOC690728	similar to Protein C12orf11 (Sarcoma antigen NY-SAR-95)	4q44	Rn.32297	9.73 ± 0.13	9.64 ± 0.12	0.049037
17698119	ENSRNOT00000013619	Rnase10	ribonuclease, RNase A family, 10 (non-active)	15p14	Rn.215812	5.38 ± 0.34	5.99 ± 0.3	0.049152
17763859	NM_001106488	Mtch2	mitochondrial carrier 2	3q24	Rn.4182	11.63 ± 0.07	11.59 ± 0.06	0.049330
17874869	ENSRNOT00000042925	Ids	iduronate 2-sulfatase	Xq37	Rn.22226	10.07 ± 0.15	10.14 ± 0.1	0.049342
17713109	NM_001017508	LOC498664	similar to hypothetical protein MGC35169	16q12.5	Rn.195390	5.5 ± 0.11	5.66 ± 0.06	0.049382
17793418	ENSRNOT00000017384	Lrig1	leucine-rich repeats and immunoglobulin-like domains 1	4q34	Rn.54266	8.48 ± 0.18	8.62 ± 0.21	0.049459
17761617	NM_001109341	RGD1564854	similar to divalent cation tolerant protein CUTA	3p11	Rn.139718	5.08 ± 0.26	5.4 ± 0.12	0.049466
17701762	NM_001107255	Wdhd1	WD repeat and HMG-box DNA binding protein 1	15p14	Rn.98955	9.62 ± 0.1	9.69 ± 0.12	0.049499
17756036	NM_001166303	Tcte4	t-complex-associated testis expressed 4	20p12	Rn.229535	5.66 ± 0.2	5.9 ± 0.2	0.049589
17657776	NM_199372	Eif4a1	eukaryotic translation initiation factor 4A1	10q24	Rn.91523	12.09 ± 0.07	12.01 ± 0.09	0.049618
17747536	NM_030835	Serp1	stress-associated endoplasmic reticulum protein 1	2q31	Rn.2119	10.74 ± 0.14	10.85 ± 0.16	0.049622
17718493	ENSRNOT00000031010	RGD1565598	similar to serine/threonine kinase	17p14	---	6.18 ± 0.11	6.03 ± 0.06	0.049648
17864193	NM_001106908	Mettl21c	methyltransferase like 21C	9q22	Rn.37634	4.32 ± 0.06	4.22 ± 0.1	0.049732
17810860	ENSRNOT00000032558	Tmem39b	transmembrane protein 39b	5q36	Rn.5911	8.47 ± 0.18	8.38 ± 0.13	0.049784
17637477	AY589489	Zfp629	zinc finger protein 629	1q36	Rn.229113	7.5 ± 0.07	7.38 ± 0.12	0.049823
17632113	NM_001135835	Dpy19l3	dpy-19-like 3 (C. elegans)	1q21	Rn.204912	9.01 ± 0.06	8.92 ± 0.07	0.049870
17866479	ENSRNOT00000029099	LOC681140	similar to 14-3-3 protein theta (14-3-3 protein tau) (14-3-3 protein T-cell) (HS1 protein)	9q36	---	3.4 ± 0.04	3.25 ± 0.15	0.049916
17817927	NM_001134464	Llph	LLP homolog, long-term synaptic facilitation (Aplysia)	7q22	Rn.205328	9.2 ± 0.12	9.11 ± 0.14	0.049927
17827020	NM_001106772	Ndufa7	NADH dehydrogenase (ubiquinone) 1 alpha subcomplex, 7	7q12	Rn.797	9.33 ± 0.08	9.26 ± 0.1	0.049928
17673962	NR_027839	Atp2a2	ATPase, Ca++ transporting, cardiac muscle, slow twitch 2	12q16	Rn.2305	11.78 ± 0.05	11.73 ± 0.03	0.049951
17774112	NM_001000303	Olr476	olfactory receptor 476	3q24	Rn.142961	3.06 ± 0.16	2.73 ± 0.3	0.049977
